# Supplementary material for: Icaritin greatly attenuates β‐amyloid‐induced toxicity in vivo
Source: CNS Neurosci Ther. 2023 Nov 21;30(4):e14527. doi: 10.1111/cns.14527 (PMC11017459; doi:10.1111/cns.14527)
Supplement: Supplementary file 3 — Table S1 [file CNS-30-e14527-s003.xlsx]

## Sheet: Sheet1
Supplementary table 1: the primers used in this study.
Gene name	Forward primer	Reverse primer
Cat	GCGATGCGGCTTCCAAT	GATTCCAATGGGTGCTCCAT
Ccs	AACAGCCAATGCCGATGAC	GCAATCCTTTCCCCAGAGTTG
Gss1	TGGCGGAGGATGAGCTACTG	GGAAGGCACCAGCACGAA
Trxr-1	GATTCCAATGGGTGCTCCAT	CCTCCAATCACAATAAGGTCGTAGT
Prx2540	CTAACTTCGAGGCCGACACAA	AGAGCACCACCCAGGAGTTG
CG31028	GGAATCTACCAGCAGAACATGGTT	GACTCGACCCACCACAGGAT
Cd	GGCATCACCTTTATAGCGATTGTATT	GCCCAGGGAATCACTGAACA
Hex-C	GCGCCCATCGTAATGCA	GCAGCCAGTTCCCACAATG
Pgk	CACGCGCCAAGCTCATC	CCACCACGCCGTCCAT
Taldo	GGCGACTTTGAAGCCATCAA	GACAAGATGAGGGAGGGATTAGTG
Pgi	ACCTGTTCGTGAAGGATTCCA	GCAGTATCTCGCCATCGTTCT
Pfk	AGCAGCAGGAGAAGTTCAATGTC	GCCACAGAAATCGTTGTCGAT
SdhC	CCCATCAATACAAGTTCGAGTGAA	CCGGAGAGCGGATCAAAGA
Irp-1A	ACCCAGGACGGCAACGT	GGAAAAGGGCAGTGACTCATATTT
AcCoAS	GCTCCAACGGCGATTCG	CGCTGCCCAAAACTTTGAGT
ATPCL	TCCAAGCTCGCCGTTGAC	GATAAGTTGATCGGGCTTGCA
ND-B17	AAGGCTCTGCTCGCCCTAA	CCAGTCATTCTGGTTGTACTTGAAGT
ND-15	CGACCTGATCTCCGACTTTCA	CACTGCTTGTAGCGTTCGTTTC
ND-ASHI	CTGCAATGTCGGCGTTTG	CCGGCTTGTAGTCCTTATTCCA
ND-30	CATCAGGCGCAGTTTACCAA	GCGACAGGGCACATCCA
ND-B12	CATGGCTGAGGAACGAAGTCT	AGGTGTTCAGGCGGGATCT
ND-B15	GCGGCACCGTTTTCGAT	GGCTTGAAGTGTTCGTAGTTGGA
ND-14.5B	TGTTTTCCGGCATCCAGAAG	GGCCAGGTACTCGTTCCTCTT
ND-B18	GCGCAACCGAAATCTAAGAAA	CTCCTTGCGCGACTTGAAG
ND-51	TGCGTACAAACGTCACATTTCA	CGGCAAAGTCGCAACAATCT
ND-13B	CCGCAAGTACACGGAGCAA	CCTTGTGTTGGGCCACAGA
ND-19	GCAGGCCAATAATGAGTTTATGC	TGCCCTCCGCCAAACA
ATPsynG	GGAAAAGGGCAGTGACTCATATTT	GTACTTCAGGAACACGTCCAGTTG
Vha14-1	GGACACCTGTGTGGGCTTTC	GGATGGCGATTCTTGTTGATC
VhaM9.7-a	CCCAAAGGACCTCACCAGAA	GGCGGCGGTCAGCAT
ND-SGDH	TACCGGGCTGTCCTGCAA	TCATTTGGTGGTGTCCATGATC
ND-39	AAGTTCAAGGATGTCCATGTCAAC	TCAAAGAGGACAGGTGGATTAAGC
ND-B14.7	CGGCAAGGACGATAAAATCAA	TTGTGTTTCCAGGCTCCAAAG
ND-B14.5A	CCGTGATGTGTCGCCTTTAAT	CTCCCGACCCAGGAGGAA
ATPsynD	TGCCCTATCCCCAGGACAA	TCTGCGACGCCTTGATCTC
ATPsynB	CAATTTCGGGTGAATTTAGTAGCA	GGCGGCCACGGTCAA
VhaPPA1-1	CAAGATGGGCGACAAGGAGTA	GATGTGTGTTGTTCTTCGTGATGA
Vha36-3	CATTGAGACCAAAACCCTGATG	GACCTCGGCCAAGGAGAAG
GstS1	CAGACCGTCAAGGACAACGA	GGTGATGCCTGCGAAGTAGAC
GstZ2	CCGCGAGGTGAATCCAAT	TGAGGGTGTGTCCATCAATCTG
Se	TGAGTAACGGCAGGCATTTG	GGATACCATCTTCGGGAACATC
GstE3	ATCTGAAGAAGCGAGCCATTG	GTCACCACGCTGGAGTCGTA
AIMP3	TGAACGAGGAGCAGGTCGTA	CCGGCCACGCTCTTCTTT
GstE2	GCGCCCAGGTGGATCA	CGCAGCGACATAAACAGAATG
GstT4	CGAGGCCATACCCATATCGA	GGTTCACATTGTCCCGGAACT
GstE8	TCTCACCGGACACGATTTCA	TCTCACCGGACACGATTTCA
GstE14	GCGAGCAATTCCAAAAAGATTT	TGGACTAGGGTGGGAACACTGT
GstE11	GCTAAGCCGGTTGCATTTTAGT	GATGGGTTTGGCCGACATAG
eEF1 gamma	TTAAACGGCGAATCCACCAT	CTTGTAGGCCCGGAAGTTCTC
Gfzf	TCGAAGATGAATCCGCAAAAG	CAATGCTCTCCGATAGATAGAAACC
Zw	CATGCTGACCGTCGATAGCA	GCGGCTGGACCTTCATGTAC
Pgd	TGAGCGGACAAGCGGATATT	ATCAGGTTTTGGCCCATGAC
CG9547	CAACGCTATTTGCCCAGCAT	CTACCGTGGTTGGGTTCAGTTAG
Egm	CCTGGGCCTGCAAACG	GGAGTTCCAACCTCTTTCAGAAGA
CG3902	TCCAGTTTGGCCTCTTGATTAAA	GGACATCGCAGCACTTTGCT
CG8778	GAGTCTGAGCCCTGGAATCTTC	GAGTCTGAGCCCTGGAATCTTC
CG5044	CAGTGAATGGGCCAAGAAGAC	TCATCGAGGTGGGAGACATCT
Echs1	ACTCTCCAAGAGGGCCTGAAGT	ACTCTCCAAGAGGGCCTGAAGT
CG10932	GAGCGCCCATCGCAACTA	GCCGAAACCACCACAACTTC
Yip2	TTTATGTGCCCCGTCATGTG	GGGCGGGCTTCTCGAT
Arc42	CGTGCTGAATGGCACCAA	CTGCCTCCGCCTCGAA
CG6984	TCGGCAGGTCACAATCTCAA	CTGGAACACACAAGCCTGTATCTT
CG4594	TTGCACCCAAGTGGCTAATG	CCACCCGTTTGGGCAGTA
Scsalpha1	GCACAACCACCACACACAGATA	GAAGCCATCTCGCACTTTCAG
ScsbetaG	AAGATGTCGTTCCTACTGAAAGCA	CGCACGGGAACCTTATGAA
CG10131	CAGCGAGGGTCTGCAAAAG	GGTATAAAATACGGCGGGTTCA
Aβarc	ATGGCGAGCAAAGTCTCGATC	CGCAATCACCACGCCGCCCAC
CG9149	CCAGAATGTCTGACGTGTTCATC	TTCAGTTTAGAAAGCGTTCCATTG
18S	TCTAGCAATATGAGATTGAGCAATAAG	AATACACGTTGATACTTTCATTGTAGC
