# Supplementary material for: Icaritin greatly attenuates β‐amyloid‐induced toxicity in vivo
Source: CNS Neurosci Ther. 2023 Nov 21;30(4):e14527. doi: 10.1111/cns.14527 (PMC11017459; doi:10.1111/cns.14527)
Supplement: Supplementary file 4 — Table S2 [file CNS-30-e14527-s004.xls]

## Sheet: Table S1
Supplementary table 2: genes are downregulated in Aβarc Drosophila.
Gene id	Fold change	P value	Gene name	Gene description
FBgn0000052	0.610749	6.77102e-20	Pfas	NA && PF02769:AIR synthase related protein, C-terminal domain|PF13507:CobB/CobQ-like glutamine amidotransferase domain
FBgn0000053	0.51883	4.42579e-30	Gart	NA && PF01071:Phosphoribosylglycinamide synthetase, ATP-grasp (A) domain|PF00551:Formyl transferase|PF02769:AIR synthase related protein, C-terminal domain|PF00586:AIR synthase related protein, N-terminal domain|PF02844:Phosphoribosylglycinamide synthetase, N domain|PF02843:Phosphoribosylglycinamide synthetase, C domain
FBgn0000064	0.852379	0.00031698	Ald	NA && PF00274:Fructose-bisphosphate aldolase class-I
FBgn0000078	0.272404	5.46789e-90	Amy-d	NA && PF02806:Alpha amylase, C-terminal all-beta domain|PF00128:Alpha amylase, catalytic domain
FBgn0000079	0.218617	6.20121e-11	Amy-p	NA && PF02806:Alpha amylase, C-terminal all-beta domain|PF00128:Alpha amylase, catalytic domain
FBgn0000084	0.828093	0.000243609	AnxB10	NA && PF00191:Annexin
FBgn0000100	0.882321	0.0030596	RpLP0	NA && PF00466:Ribosomal protein L10|PF00428:60s Acidic ribosomal protein
FBgn0000115	0.789224	0.00518112	Arl1	NA && PF00025:ADP-ribosylation factor family
FBgn0000116	0.869028	6.51232e-05	Argk	NA && PF02807:ATP:guanido phosphotransferase, N-terminal domain|PF00217:ATP:guanido phosphotransferase, C-terminal catalytic domain
FBgn0000139	0.803916	0.00509221	ash2	NA && -
FBgn0000150	0.669669	1.19472e-14	awd	NA && PF00334:Nucleoside diphosphate kinase
FBgn0000181	0.779982	3.44348e-08	bic	NA && PF01849:NAC domain
FBgn0000241	0.72118	1.04243e-08	bw	NA && PF01061:ABC-2 type transporter|PF00005:ABC transporter
FBgn0000261	0.654318	9.1292e-21	Cat	NA && PF00199:Catalase|PF06628:Catalase-related immune-responsive
FBgn0000299	0.693637	3.83855e-10	Col4a1	NA && PF01391:Collagen triple helix repeat (20 copies)|PF01413:C-terminal tandem repeated domain in type 4 procollagen
FBgn0000405	0.300253	0.00534444	CycB	NA && PF00134:Cyclin, N-terminal domain|PF02984:Cyclin, C-terminal domain
FBgn0000412	0.787041	6.40519e-06	D1	NA && -
FBgn0000447	0.749346	7.66168e-05	Dhod	NA && PF01180:Dihydroorotate dehydrogenase
FBgn0000454	0.788757	1.12905e-06	Dip-B	NA && PF00883:Cytosol aminopeptidase family, catalytic domain
FBgn0000473	0.635449	8.94543e-12	Cyp6a2	NA && PF00067:Cytochrome P450
FBgn0000492	0.646528	4.37166e-11	Dr	NA && PF00046:Homeobox domain
FBgn0000500	0.76465	1.64091e-06	Dsk	NA && -
FBgn0000520	0.783592	0.00760575	dwg	NA && PF07776:Zinc-finger associated domain (zf-AD)
FBgn0000527	0.865736	0.0104468	e	NA && PF00501:AMP-binding enzyme
FBgn0000536	0.868808	0.000391029	eas	NA && PF01633:Choline/ethanolamine kinase
FBgn0000543	0.801947	0.00282823	ecd	NA && PF07093:SGT1 protein
FBgn0000579	0.866366	0.00151179	Eno	NA && PF00113:Enolase, C-terminal TIM barrel domain|PF03952:Enolase, N-terminal domain|PF15985:KH domain
FBgn0000592	0.562191	9.57182e-31	Est-6	NA && PF00135:Carboxylesterase family
FBgn0000709	0.851107	0.00543749	fliI	NA && PF00626:Gelsolin repeat|PF13855:Leucine rich repeat
FBgn0001089	0.59582	7.64213e-06	Gal	NA && PF01301:Glycosyl hydrolases family 35
FBgn0001090	0.78693	4.56476e-09	bnb	NA && -
FBgn0001091	0.843508	0.000151895	Gapdh1	NA && PF00044:Glyceraldehyde 3-phosphate dehydrogenase, NAD binding domain|PF02800:Glyceraldehyde 3-phosphate dehydrogenase, C-terminal domain
FBgn0001104	0.870737	0.00935302	Galphai	NA && PF00503:G-protein alpha subunit
FBgn0001112	0.756878	0.000643646	Gld	NA && PF05199:GMC oxidoreductase|PF00732:GMC oxidoreductase
FBgn0001114	0.827497	0.00274385	Glt	NA && PF00135:Carboxylesterase family
FBgn0001124	0.610656	6.57671e-23	Got1	NA && PF00155:Aminotransferase class I and II
FBgn0001125	0.617268	1.38731e-15	Got2	NA && PF00155:Aminotransferase class I and II
FBgn0001128	0.8645	0.00341622	Gpdh1	NA && PF07479:NAD-dependent glycerol-3-phosphate dehydrogenase C-terminus|PF01210:NAD-dependent glycerol-3-phosphate dehydrogenase N-terminus
FBgn0001142	0.885804	0.0110416	Gs1	NA && PF00120:Glutamine synthetase, catalytic domain|PF03951:Glutamine synthetase, beta-Grasp domain
FBgn0001145	0.881827	0.00105741	Gs2	NA && PF00120:Glutamine synthetase, catalytic domain|PF03951:Glutamine synthetase, beta-Grasp domain
FBgn0001168	0.809805	5.06737e-05	h	NA && PF00010:Helix-loop-helix DNA-binding domain|PF07527:Hairy Orange
FBgn0001187	0.672893	4.23769e-10	Hex-C	NA && PF00349:Hexokinase|PF03727:Hexokinase
FBgn0001208	0.870039	0.00769652	Hn	NA && PF00351:Biopterin-dependent aromatic amino acid hydroxylase
FBgn0001256	0.297447	4.92418e-09	ImpL1	NA && -
FBgn0001257	0.756597	1.011e-05	ImpL2	NA && PF07679:Immunoglobulin I-set domain
FBgn0001263	0.884835	0.00141869	inaD	NA && PF00595:PDZ domain (Also known as DHR or GLGF)
FBgn0001280	0.749019	0.0010033	janA	NA && PF05005:Janus/Ocnus family (Ocnus)
FBgn0001308	0.895165	0.00881694	Khc	NA && PF00225:Kinesin motor domain
FBgn0001989	0.733236	8.6474e-07	ND-B17	NA && PF09782:NADH:ubiquinone oxidoreductase, NDUFB6/B17 subunit
FBgn0001995	0.708399	4.82103e-05	mRpL4	NA && PF00573:Ribosomal protein L4/L1 family
FBgn0002069	0.585075	3.50024e-09	AspRS	NA && PF01336:OB-fold nucleic acid binding domain|PF00152:tRNA synthetases class II (D, K and N)
FBgn0002174	0.838857	0.00603958	l(2)tid	NA && PF01556:DnaJ C terminal domain|PF00226:DnaJ domain|PF00684:DnaJ central domain
FBgn0002562	0.37604	3.66837e-05	Lsp1alpha	NA && PF03723:Hemocyanin, ig-like domain|PF03722:Hemocyanin, all-alpha domain|PF00372:Hemocyanin, copper containing domain
FBgn0002563	0.598701	0.00652181	Lsp1beta	NA && PF03722:Hemocyanin, all-alpha domain|PF00372:Hemocyanin, copper containing domain|PF03723:Hemocyanin, ig-like domain
FBgn0002565	0.397434	1.10205e-05	Lsp2	NA && PF03722:Hemocyanin, all-alpha domain|PF03723:Hemocyanin, ig-like domain|PF00372:Hemocyanin, copper containing domain
FBgn0002567	0.840691	1.29333e-05	Rab32	NA && PF00071:Ras family
FBgn0002569	0.328957	0.000341842	Mal-A2	NA && PF00128:Alpha amylase, catalytic domain
FBgn0002576	0.773712	0.00034674	lz	NA && PF00853:Runt domain
FBgn0002579	0.609185	7.02369e-21	RpL36	NA && PF01158:Ribosomal protein L36e
FBgn0002590	0.82479	7.70129e-05	RpS5a	NA && PF00177:Ribosomal protein S7p/S5e
FBgn0002593	0.870521	0.0005523	RpLP1	NA && PF00428:60s Acidic ribosomal protein
FBgn0002622	0.79882	2.46181e-06	RpS3	NA && PF07650:KH domain|PF00189:Ribosomal protein S3, C-terminal domain
FBgn0002719	0.833715	0.000293824	Men	NA && PF00390:Malic enzyme, N-terminal domain|PF03949:Malic enzyme, NAD binding domain
FBgn0002778	0.849296	0.00835375	mnd	NA && PF13520:Amino acid permease
FBgn0002787	0.813806	0.000187484	Rpn8	NA && PF13012:Maintenance of mitochondrial structure and function|PF01398:JAB1/Mov34/MPN/PAD-1 ubiquitin protease
FBgn0002868	0.66256	8.80212e-14	MtnA	NA && PF02067:Metallothionein family 5
FBgn0002930	0.796616	1.07927e-05	nec	NA && PF00079:Serpin (serine protease inhibitor)
FBgn0003002	0.618016	0.000131351	opa	NA && -
FBgn0003060	0.61779	1.58397e-05	CG9757	NA && PF07172:Glycine rich protein family
FBgn0003068	0.821526	0.000224967	per	NA && PF14598:PAS domain|PF00989:PAS fold
FBgn0003071	0.883175	0.00208321	Pfk	NA && PF00365:Phosphofructokinase
FBgn0003074	0.638224	3.69788e-16	Pgi	NA && PF00342:Phosphoglucose isomerase
FBgn0003076	0.677965	8.03381e-12	Pgm	NA && PF02878:Phosphoglucomutase/phosphomannomutase, alpha/beta/alpha domain I|PF02879:Phosphoglucomutase/phosphomannomutase, alpha/beta/alpha domain II|PF02880:Phosphoglucomutase/phosphomannomutase, alpha/beta/alpha domain III|PF00408:Phosphoglucomutase/phosphomannomutase, C-terminal domain
FBgn0003082	0.143356	5.0476e-40	phr	NA && PF03441:FAD binding domain of DNA photolyase|PF00875:DNA photolyase
FBgn0003162	0.851165	0.000413974	Pu	NA && PF01227:GTP cyclohydrolase I
FBgn0003248	0.858427	0.000103631	Rh2	NA && PF00001:7 transmembrane receptor (rhodopsin family)
FBgn0003250	0.724369	8.93955e-15	Rh4	NA && PF00001:7 transmembrane receptor (rhodopsin family)
FBgn0003274	0.818914	0.000521018	RpLP2	NA && PF00428:60s Acidic ribosomal protein
FBgn0003275	0.768241	0.0059565	RpII18	NA && PF01192:RNA polymerase Rpb6
FBgn0003308	0.705699	1.49191e-09	ry	NA && PF00111:2Fe-2S iron-sulfur cluster binding domain|PF01799:[2Fe-2S] binding domain|PF00941:FAD binding domain in molybdopterin dehydrogenase|PF01315:Aldehyde oxidase and xanthine dehydrogenase, a/b hammerhead domain|PF02738:Molybdopterin-binding domain of aldehyde dehydrogenase|PF03450:CO dehydrogenase flavoprotein C-terminal domain
FBgn0003366	0.875413	0.00213302	sev	NA && PF00041:Fibronectin type III domain|PF07714:Protein tyrosine kinase
FBgn0003447	0.84595	0.000444327	sn	NA && PF06268:Fascin domain
FBgn0003462	0.873539	0.00309251	Sod1	NA && PF00080:Copper/zinc superoxide dismutase (SODC)
FBgn0003464	0.891115	0.00861172	sol	NA && PF00641:Zn-finger in Ran binding protein and others|PF00648:Calpain family cysteine protease
FBgn0003479	0.684281	0.00168924	spn-A	NA && PF08423:Rad51
FBgn0003512	0.70362	0.00047139	Sry-delta	NA && -
FBgn0003515	0.729134	5.9528e-07	st	NA && PF00005:ABC transporter|PF01061:ABC-2 type transporter
FBgn0003517	0.873905	0.00163158	sta	NA && PF00318:Ribosomal protein S2|PF16122:40S ribosomal protein SA C-terminus
FBgn0003748	0.825526	1.67278e-06	Treh	NA && PF01204:Trehalase|PF01363:FYVE zinc finger
FBgn0004003	0.540302	0.00575022	wbl	NA && PF07912:ERp29, N-terminal domain|PF07749:Endoplasmic reticulum protein ERp29, C-terminal domain
FBgn0004047	0.737407	2.12904e-06	Yp3	NA && PF00151:Lipase
FBgn0004050	0.844298	0.0111867	z	NA && PF13873:Myb/SANT-like DNA-binding domain
FBgn0004057	0.639174	1.35381e-11	Zw	NA && PF00479:Glucose-6-phosphate dehydrogenase, NAD binding domain|PF02781:Glucose-6-phosphate dehydrogenase, C-terminal domain
FBgn0004132	0.626795	1.89578e-07	boca	NA && PF10185:Chaperone for wingless signalling and trafficking of LDL receptor
FBgn0004403	0.74126	4.60877e-10	RpS14a	NA && PF00411:Ribosomal protein S11
FBgn0004404	0.8477	0.000917922	RpS14b	NA && PF00411:Ribosomal protein S11
FBgn0004432	0.838519	0.000384179	Cyp1	NA && PF00160:Cyclophilin type peptidyl-prolyl cis-trans isomerase/CLD
FBgn0004507	0.871847	0.0038324	GlyP	NA && PF00343:Carbohydrate phosphorylase
FBgn0004512	0.830771	0.000712887	Mdr49	NA && PF00664:ABC transporter transmembrane region|PF00005:ABC transporter|PF07673:Protein of unknown function (DUF1602)
FBgn0004552	0.407454	0.00162414	Akh	NA && PF06377:Adipokinetic hormone
FBgn0004554	0.266813	4.97198e-05	Edg91	NA && -
FBgn0004654	0.548035	6.14043e-23	Pgd	NA && PF03446:NAD binding domain of 6-phosphogluconate dehydrogenase|PF00393:6-phosphogluconate dehydrogenase, C-terminal domain
FBgn0004856	0.783679	3.86691e-05	Bx42	NA && PF02731:SKIP/SNW domain
FBgn0004867	0.816996	4.65112e-05	RpS2	NA && PF03719:Ribosomal protein S5, C-terminal domain|PF00333:Ribosomal protein S5, N-terminal domain
FBgn0004868	0.875359	0.00424317	Gdi	NA && PF00996:GDP dissociation inhibitor
FBgn0004888	0.827287	0.000588561	Scsalpha1	NA && PF00549:CoA-ligase|PF02629:CoA binding domain
FBgn0004893	0.811954	0.00193201	bowl	NA && -
FBgn0004926	0.818148	0.000136813	eIF2beta	NA && PF01873:Domain found in IF2B/IF5
FBgn0005278	0.879356	0.00251047	Sam-S	NA && PF02773:S-adenosylmethionine synthetase, C-terminal domain|PF02772:S-adenosylmethionine synthetase, central domain|PF00438:S-adenosylmethionine synthetase, N-terminal domain
FBgn0005533	0.788374	2.87024e-08	RpS17	NA && -
FBgn0005585	0.81867	2.58998e-06	Calr	NA && PF00262:Calreticulin family
FBgn0005614	0.694985	9.99436e-22	trpl	NA && PF00520:Ion transport protein|PF12796:Ankyrin repeats (3 copies)|PF08344:Transient receptor ion channel II
FBgn0005674	0.853747	0.0035704	GluProRS	NA && PF03950:tRNA synthetases class I (E and Q), anti-codon binding domain|PF00587:tRNA synthetase class II core domain (G, H, P, S and T)|PF00749:tRNA synthetases class I (E and Q), catalytic domain|PF03129:Anticodon binding domain|PF00458:WHEP-TRS domain|PF09180:Prolyl-tRNA synthetase, C-terminal
FBgn0010039	0.749082	0.00174853	GstD3	NA && PF02798:Glutathione S-transferase, N-terminal domain|PF00043:Glutathione S-transferase, C-terminal domain
FBgn0010053	0.74411	2.04845e-08	Jheh1	NA && PF06441:Epoxide hydrolase N terminus
FBgn0010078	0.535194	6.40475e-33	RpL23	NA && PF00238:Ribosomal protein L14p/L23e
FBgn0010222	0.647418	3.55781e-10	Nmdmc	NA && PF00763:Tetrahydrofolate dehydrogenase/cyclohydrolase, catalytic domain|PF02882:Tetrahydrofolate dehydrogenase/cyclohydrolase, NAD(P)-binding domain
FBgn0010226	0.633587	3.96429e-16	GstS1	NA && PF00043:Glutathione S-transferase, C-terminal domain
FBgn0010241	0.174975	5.88694e-13	Mdr50	NA && PF00005:ABC transporter|PF00664:ABC transporter transmembrane region|PF07673:Protein of unknown function (DUF1602)
FBgn0010246	0.671859	0.0114093	Myo61F	NA && PF06017:Unconventional myosin tail, actin- and lipid-binding|PF00063:Myosin head (motor domain)
FBgn0010265	0.82305	3.4509e-05	RpS13	NA && PF08069:Ribosomal S13/S15 N-terminal domain|PF00312:Ribosomal protein S15
FBgn0010278	0.786258	0.00277833	Ssrp	NA && PF00505:HMG (high mobility group) box|PF08512:Histone chaperone Rttp106-like|PF03531:Structure-specific recognition protein (SSRP1)
FBgn0010288	0.612487	1.54454e-08	Uch	NA && PF01088:Ubiquitin carboxyl-terminal hydrolase, family 1
FBgn0010383	0.691787	0.00619066	Cyp18a1	NA && PF00067:Cytochrome P450
FBgn0010408	0.628058	1.86904e-19	RpS9	NA && PF00163:Ribosomal protein S4/S9 N-terminal domain|PF01479:S4 domain
FBgn0010411	0.862477	0.00246239	RpS18	NA && PF00416:Ribosomal protein S13/S18
FBgn0010434	0.891405	0.00834114	cora	NA && PF05902:4.1 protein C-terminal domain (CTD)|PF00373:FERM central domain|PF08736:FERM adjacent (FA)|PF09380:FERM C-terminal PH-like domain|PF09379:FERM N-terminal domain
FBgn0010435	0.905923	0.0105689	emp	NA && PF01130:CD36 family
FBgn0010441	0.772337	0.00639605	pll	NA && PF00069:Protein kinase domain|PF00531:Death domain
FBgn0010497	0.766148	0.00833248	dmGlut	NA && PF07690:Major Facilitator Superfamily
FBgn0010516	0.790227	4.35835e-07	wal	NA && PF00766:Electron transfer flavoprotein FAD-binding domain|PF01012:Electron transfer flavoprotein domain
FBgn0010531	0.557401	2.34123e-07	Ccs	NA && PF00080:Copper/zinc superoxide dismutase (SODC)
FBgn0010591	0.793221	4.89877e-05	Sply	NA && PF00282:Pyridoxal-dependent decarboxylase conserved domain
FBgn0010612	0.730622	4.89742e-09	ATPsynG	NA && PF04718:Mitochondrial ATP synthase g subunit
FBgn0010638	0.828362	0.00044595	Sec61beta	NA && PF03911:Sec61beta family
FBgn0010747	0.855144	0.00630195	Srp54k	NA && PF02881:SRP54-type protein, helical bundle domain|PF02978:Signal peptide binding domain|PF00448:SRP54-type protein, GTPase domain
FBgn0011272	0.73947	1.59155e-11	RpL13	NA && PF01294:Ribosomal protein L13e
FBgn0011280	0.561376	6.81524e-60	Obp19d	NA && PF01395:PBP/GOBP family
FBgn0011293	0.802031	0.00122998	a10	NA && PF03392:Insect pheromone-binding family, A10/OS-D
FBgn0011305	0.831471	0.000967121	Rsf1	NA && PF00076:RNA recognition motif. (a.k.a. RRM, RBD, or RNP domain)
FBgn0011455	0.828195	0.000934957	ND-SGDH	NA && PF09781:NADH:ubiquinone oxidoreductase, NDUFB5/SGDH subunit
FBgn0011573	0.792321	0.0031707	Cdc37	NA && PF03234:Cdc37 N terminal kinase binding|PF08565:Cdc37 Hsp90 binding domain|PF08564:Cdc37 C terminal domain
FBgn0011693	0.569472	2.18719e-28	Pdh	NA && PF00106:short chain dehydrogenase
FBgn0011715	0.80183	0.00661575	Snr1	NA && PF04855:SNF5 / SMARCB1 / INI1
FBgn0011768	0.5612	3.05996e-18	Fdh	NA && PF00107:Zinc-binding dehydrogenase|PF08240:Alcohol dehydrogenase GroES-like domain
FBgn0011770	0.741531	5.51888e-05	Gip	NA && PF01261:Xylose isomerase-like TIM barrel
FBgn0011787	0.799616	0.00875319	mRpL12	NA && PF00542:Ribosomal protein L7/L12 C-terminal domain|PF16320:Ribosomal protein L7/L12 dimerisation domain
FBgn0011828	0.874676	0.00721306	Pxn	NA && PF13855:Leucine rich repeat|PF00093:von Willebrand factor type C domain|PF07679:Immunoglobulin I-set domain|PF03098:Animal haem peroxidase
FBgn0012034	0.713751	3.07198e-11	AcCoAS	NA && PF16177:Acetyl-coenzyme A synthetase N-terminus|PF00501:AMP-binding enzyme|PF13193:AMP-binding enzyme C-terminal domain
FBgn0012036	0.835636	0.000892514	Aldh	NA && PF00171:Aldehyde dehydrogenase family
FBgn0012042	0.450468	0.0106209	AttA	NA && PF03769:Attacin, C-terminal region|PF03768:Attacin, N-terminal region
FBgn0012051	0.851819	0.00147482	CalpA	NA && PF00648:Calpain family cysteine protease|PF01067:Calpain large subunit, domain III
FBgn0013308	0.531414	0.000734868	Odc2	NA && PF02784:Pyridoxal-dependent decarboxylase, pyridoxal binding domain|PF00278:Pyridoxal-dependent decarboxylase, C-terminal sheet domain
FBgn0013325	0.818089	7.25095e-05	RpL11	NA && -
FBgn0013681	0.793103	5.08941e-08	mt:ND3	NA && PF00507:NADH-ubiquinone/plastoquinone oxidoreductase, chain 3
FBgn0013697	0.167296	0.00754078	mt:tRNA:Lys-CTT	NA && -
FBgn0013698	0.328732	0.000168311	mt:tRNA:Leu-TAG	NA && -
FBgn0013753	0.743548	0.000817846	Bgb	NA && PF02312:Core binding factor beta subunit
FBgn0013763	0.757236	3.54121e-06	Idgf6	NA && PF00704:Glycosyl hydrolases family 18
FBgn0013770	0.732895	5.33287e-09	Cp1	NA && PF00112:Papain family cysteine protease|PF08246:Cathepsin propeptide inhibitor domain (I29)
FBgn0013771	0.704926	1.41389e-08	Cyp6a9	NA && PF00067:Cytochrome P450
FBgn0013772	0.768534	0.000172082	Cyp6a8	NA && PF00067:Cytochrome P450
FBgn0013812	0.722128	0.000134078	Dhc93AB	NA && PF03028:Dynein heavy chain and region D6 of dynein motor|PF12777:Microtubule-binding stalk of dynein motor|PF08393:Dynein heavy chain, N-terminal region 2|PF12780:P-loop containing dynein motor region D4|PF12775:P-loop containing dynein motor region D3|PF07728:AAA domain (dynein-related subfamily)|PF08385:Dynein heavy chain, N-terminal region 1|PF12774:Hydrolytic ATP binding site of dynein …
FBgn0013954	0.736421	1.96093e-09	Fkbp12	NA && PF00254:FKBP-type peptidyl-prolyl cis-trans isomerase
FBgn0013981	0.733947	1.17016e-09	His4r	NA && PF15511:Centromere kinetochore component CENP-T histone fold
FBgn0014009	0.867282	0.00094759	Rab2	NA && PF00071:Ras family
FBgn0014019	0.886693	0.0031602	Rh5	NA && PF00001:7 transmembrane receptor (rhodopsin family)
FBgn0014024	0.854463	0.00794377	Rnp4F	NA && PF00076:RNA recognition motif. (a.k.a. RRM, RBD, or RNP domain)|PF05391:Lsm interaction motif
FBgn0014031	0.58933	2.10041e-15	Spat	NA && PF00266:Aminotransferase class-V
FBgn0014033	0.498705	2.5372e-17	Sr-CI	NA && PF00629:MAM domain, meprin/A5/mu|PF01033:Somatomedin B domain
FBgn0014342	0.683674	0.000444204	mia	NA && PF07571:TAF6 C-terminal HEAT repeat domain
FBgn0014396	0.844797	0.00012995	tim	NA && PF04821:Timeless protein
FBgn0014417	0.787163	0.00232182	CG13397	NA && PF12972:Alpha-N-acetylglucosaminidase (NAGLU) C-terminal domain|PF05089:Alpha-N-acetylglucosaminidase (NAGLU) tim-barrel domain|PF12971:Alpha-N-acetylglucosaminidase (NAGLU) N-terminal domain
FBgn0014427	0.734057	4.89829e-06	CG11899	NA && PF00266:Aminotransferase class-V
FBgn0014455	0.684993	7.12019e-08	Ahcy	NA && PF00670:S-adenosyl-L-homocysteine hydrolase, NAD binding domain|PF05221:S-adenosyl-L-homocysteine hydrolase
FBgn0014857	0.808166	4.23372e-05	His3.3A	NA && PF00125:Core histone H2A/H2B/H3/H4
FBgn0014865	0.519891	0.00197858	Mtk	NA && PF08105:Metchnikowin family
FBgn0014868	0.846747	0.0106724	Ost48	NA && PF03345:Oligosaccharyltransferase 48 kDa subunit beta
FBgn0014869	0.870937	0.00410333	Pglym78	NA && PF00300:Histidine phosphatase superfamily (branch 1)
FBgn0014930	0.801788	0.001182	CG2846	NA && PF01687:Riboflavin kinase
FBgn0015011	0.753918	0.000787878	AhcyL2	NA && PF05221:S-adenosyl-L-homocysteine hydrolase|PF00670:S-adenosyl-L-homocysteine hydrolase, NAD binding domain
FBgn0015019	0.828728	0.00189619	CCT3	NA && PF00118:TCP-1/cpn60 chaperonin family
FBgn0015031	0.57107	8.93948e-23	cype	NA && PF02937:Cytochrome c oxidase subunit VIc
FBgn0015033	0.799088	0.00723938	Cyp4d8	NA && PF00067:Cytochrome P450
FBgn0015039	0.610324	4.72314e-17	Cyp9b2	NA && PF00067:Cytochrome P450
FBgn0015075	0.781567	0.00848696	Ddx1	NA && PF00271:Helicase conserved C-terminal domain|PF00622:SPRY domain|PF00270:DEAD/DEAH box helicase
FBgn0015245	0.834571	1.07573e-05	Hsp60A	NA && PF00118:TCP-1/cpn60 chaperonin family
FBgn0015288	0.879272	0.00319478	RpL22	NA && PF01776:Ribosomal L22e protein family
FBgn0015321	0.794353	0.000244002	Ubc4	NA && PF00179:Ubiquitin-conjugating enzyme
FBgn0015379	0.633409	1.1805e-05	dod	NA && PF00639:PPIC-type PPIASE domain|PF00397:WW domain
FBgn0015521	0.856754	0.00720889	RpS21	NA && PF01249:Ribosomal protein S21e
FBgn0015568	0.663056	8.00434e-14	alpha-Est1	NA && PF00135:Carboxylesterase family
FBgn0015569	0.81896	0.00257135	alpha-Est10	NA && PF00135:Carboxylesterase family
FBgn0015570	0.599501	3.99605e-07	alpha-Est2	NA && PF00135:Carboxylesterase family
FBgn0015575	0.806051	3.78453e-05	alpha-Est7	NA && PF00135:Carboxylesterase family
FBgn0015576	0.833687	3.16557e-05	alpha-Est8	NA && PF00135:Carboxylesterase family
FBgn0015622	0.758059	1.55343e-11	Cnx99A	NA && PF00262:Calreticulin family
FBgn0015766	0.854266	3.95467e-06	Msr-110	NA && PF12540:Protein of unknown function (DUF3736)
FBgn0015781	0.769356	0.000449127	P5cr	NA && PF14748:Pyrroline-5-carboxylate reductase dimerisation|PF03807:NADP oxidoreductase coenzyme F420-dependent
FBgn0015834	0.837528	0.000258323	eIF3i	NA && -
FBgn0016013	0.847775	0.0100103	Faa	NA && PF01557:Fumarylacetoacetate (FAA) hydrolase family|PF09298:Fumarylacetoacetase N-terminal
FBgn0016075	0.704381	2.56179e-10	vkg	NA && PF01413:C-terminal tandem repeated domain in type 4 procollagen|PF01391:Collagen triple helix repeat (20 copies)
FBgn0016120	0.796039	6.25936e-07	ATPsynD	NA && PF05873:ATP synthase D chain, mitochondrial (ATP5H)
FBgn0016672	0.881026	0.00227388	Ipp	NA && PF00459:Inositol monophosphatase family
FBgn0016687	0.613637	6.54341e-19	Nurf-38	NA && PF00719:Inorganic pyrophosphatase
FBgn0016715	0.693373	2.55546e-05	Reg-2	NA && PF13419:Haloacid dehalogenase-like hydrolase
FBgn0016726	0.83523	3.82456e-05	RpL29	NA && PF01779:Ribosomal L29e protein family
FBgn0016926	0.808369	6.47386e-06	Pino	NA && -
FBgn0016978	0.80047	0.000572022	snRNP-U1-70K	NA && PF12220:U1 small nuclear ribonucleoprotein of 70kDa MW N terminal|PF00076:RNA recognition motif. (a.k.a. RRM, RBD, or RNP domain)
FBgn0017579	0.85428	0.00085271	RpL14	NA && PF01929:Ribosomal protein L14
FBgn0017581	0.818145	4.606e-07	Lk6	NA && PF00069:Protein kinase domain
FBgn0019624	0.689467	2.79813e-14	COX5A	NA && PF02284:Cytochrome c oxidase subunit Va
FBgn0019643	0.671702	9.30893e-15	AANAT1	NA && PF00583:Acetyltransferase (GNAT) family
FBgn0019644	0.861142	0.00494832	ATPsynB	NA && PF05405:Mitochondrial ATP synthase B chain precursor (ATP-synt_B)
FBgn0019925	0.832101	0.00055716	Surf4	NA && PF02077:SURF4 family
FBgn0019929	0.744676	1.91227e-06	Ser7	NA && PF00089:Trypsin
FBgn0019940	0.892525	0.0102474	Rh6	NA && PF00001:7 transmembrane receptor (rhodopsin family)
FBgn0019957	0.872432	0.00567754	ND-42	NA && PF01712:Deoxynucleoside kinase
FBgn0020236	0.562099	4.41089e-31	ATPCL	NA && PF08442:ATP-grasp domain|PF00549:CoA-ligase|PF02629:CoA binding domain|PF00285:Citrate synthase|PF16114:ATP citrate lyase citrate-binding
FBgn0020305	0.698993	0.000768366	dbe	NA && -
FBgn0020385	0.564097	5.23246e-27	pug	NA && PF01268:Formate--tetrahydrofolate ligase|PF00763:Tetrahydrofolate dehydrogenase/cyclohydrolase, catalytic domain|PF02882:Tetrahydrofolate dehydrogenase/cyclohydrolase, NAD(P)-binding domain
FBgn0020389	0.715565	2.69417e-06	Papss	NA && PF01583:Adenylylsulphate kinase|PF14306:PUA-like domain|PF01747:ATP-sulfurylase
FBgn0020415	0.762139	2.0063e-06	Idgf2	NA && PF00704:Glycosyl hydrolases family 18
FBgn0020513	0.711373	9.90971e-09	Paics	NA && PF00731:AIR carboxylase|PF01259:SAICAR synthetase
FBgn0020521	0.884412	0.00781905	pio	NA && PF00100:Zona pellucida-like domain
FBgn0020626	0.827533	0.000156816	Osbp	NA && PF00169:PH domain|PF01237:Oxysterol-binding protein
FBgn0020653	0.803274	9.23844e-06	Trxr-1	NA && PF02852:Pyridine nucleotide-disulphide oxidoreductase, dimerisation domain|PF07992:Pyridine nucleotide-disulphide oxidoreductase
FBgn0020660	0.646705	0.00469268	eIF4B	NA && PF00076:RNA recognition motif. (a.k.a. RRM, RBD, or RNP domain)
FBgn0020910	0.878842	0.00173226	RpL3	NA && PF00297:Ribosomal protein L3
FBgn0021750	0.77473	0.00651718	SerRS-m	NA && PF00587:tRNA synthetase class II core domain (G, H, P, S and T)
FBgn0021760	0.831515	0.000384049	chb	NA && PF12348:CLASP N terminal
FBgn0021825	0.843483	0.00437264	DCTN2-p50	NA && PF04912:Dynamitin
FBgn0022027	0.740108	0.000760015	Vps25	NA && PF05871:ESCRT-II complex subunit
FBgn0022160	0.802652	8.48031e-08	Gpo1	NA && PF01266:FAD dependent oxidoreductase|PF13499:EF-hand domain pair|PF16901:C-terminal domain of alpha-glycerophosphate oxidase
FBgn0022343	0.765758	0.000162169	CG3760	NA && PF15359:Carnitine deficiency-associated protein 3
FBgn0022355	0.622172	5.59494e-17	Tsf1	NA && PF00405:Transferrin
FBgn0022359	0.590082	2.24371e-05	Sodh-2	NA && PF00107:Zinc-binding dehydrogenase|PF08240:Alcohol dehydrogenase GroES-like domain
FBgn0022702	0.594753	0.000825401	Cht2	NA && PF00704:Glycosyl hydrolases family 18
FBgn0022709	0.827051	0.00176971	Adk1	NA && PF00406:Adenylate kinase
FBgn0022774	0.720853	2.1223e-05	Oat	NA && PF00202:Aminotransferase class-III
FBgn0023094	0.817441	0.00304294	cyc	NA && PF14598:PAS domain|PF00010:Helix-loop-helix DNA-binding domain
FBgn0023129	0.811427	0.00077945	aay	NA && PF12710:haloacid dehalogenase-like hydrolase
FBgn0023170	0.713078	7.89506e-07	RpL39	NA && PF00832:Ribosomal L39 protein
FBgn0023178	0.77412	1.0365e-05	Pdf	NA && PF06324:Pigment-dispersing hormone (PDH)
FBgn0023212	0.83507	0.00235265	EloB	NA && PF00240:Ubiquitin family
FBgn0023477	0.491998	2.04975e-24	Taldo	NA && PF00923:Transaldolase
FBgn0023506	0.76551	0.0111104	Es2	NA && PF09751:Nuclear protein Es2
FBgn0023507	0.611278	2.78969e-18	D2hgdh	NA && PF02913:FAD linked oxidases, C-terminal domain|PF01565:FAD binding domain
FBgn0023511	0.865189	0.00798028	Edem1	NA && PF01532:Glycosyl hydrolase family 47
FBgn0023512	0.814456	0.0048367	eIF2Bepsilon	NA && PF02020:eIF4-gamma/eIF5/eIF2-epsilon
FBgn0023519	0.755707	0.00251905	mRpL16	NA && PF00252:Ribosomal protein L16p/L10e
FBgn0023529	0.846167	0.00379133	CG2918	NA && PF00012:Hsp70 protein|PF10712:NAD-specific glutamate dehydrogenase
FBgn0023537	0.838115	0.000979774	CG17896	NA && PF00171:Aldehyde dehydrogenase family
FBgn0024289	0.355717	1.79115e-10	Sodh-1	NA && PF08240:Alcohol dehydrogenase GroES-like domain|PF00107:Zinc-binding dehydrogenase
FBgn0024293	0.646912	1.96704e-13	Spn43Ab	NA && PF00079:Serpin (serine protease inhibitor)
FBgn0024352	0.673395	8.44134e-11	Stip1	NA && PF13414:TPR repeat|PF13181:Tetratricopeptide repeat|PF00515:Tetratricopeptide repeat
FBgn0024556	0.849588	0.00204262	mEFTu1	NA && PF03143:Elongation factor Tu C-terminal domain|PF03144:Elongation factor Tu domain 2|PF00009:Elongation factor Tu GTP binding domain
FBgn0024740	0.685397	2.98395e-06	Lip2	NA && PF04083:Partial alpha/beta-hydrolase lipase region
FBgn0024814	0.874218	0.00598385	Clc	NA && PF01086:Clathrin light chain
FBgn0024833	0.8302	0.00083082	AP-1mu	NA && PF00928:Adaptor complexes medium subunit family
FBgn0024841	0.710583	1.3927e-07	Pcd	NA && PF01329:Pterin 4 alpha carbinolamine dehydratase
FBgn0024956	0.666019	9.33486e-05	Mat1	NA && PF17121:Zinc finger, C3HC4 type (RING finger)|PF06391:CDK-activating kinase assembly factor MAT1
FBgn0024958	0.838334	0.00316795	Irp-1A	NA && PF00330:Aconitase family (aconitate hydratase)|PF00694:Aconitase C-terminal domain
FBgn0024989	0.507178	0.00126978	CG3777	NA && -
FBgn0024992	0.820416	0.000731582	CG2658	NA && PF00004:ATPase family associated with various cellular activities (AAA)|PF01434:Peptidase family M41
FBgn0024995	0.739227	0.000880986	CG2680	NA && PF13242:HAD-hyrolase-like|PF13344:Haloacid dehalogenase-like hydrolase
FBgn0025352	0.821367	0.00164209	Thiolase	NA && PF02803:Thiolase, C-terminal domain|PF00108:Thiolase, N-terminal domain
FBgn0025454	0.51591	7.9213e-41	Cyp6g1	NA && PF00067:Cytochrome P450
FBgn0025463	0.784594	0.000835603	Bap60	NA && PF02201:SWIB/MDM2 domain
FBgn0025592	0.826409	0.00107584	Gk1	NA && PF00370:FGGY family of carbohydrate kinases, N-terminal domain|PF02782:FGGY family of carbohydrate kinases, C-terminal domain
FBgn0025615	0.807489	0.00223205	Torsin	NA && PF06309:Torsin
FBgn0025629	0.63591	7.64249e-06	CG4045	NA && PF02390:Putative methyltransferase
FBgn0025634	0.738709	0.0046598	CG13367	NA && -
FBgn0025638	0.825105	0.000279939	Roc1a	NA && PF12678:RING-H2 zinc finger
FBgn0025640	0.826272	0.00894343	CG13369	NA && PF00294:pfkB family carbohydrate kinase
FBgn0025643	0.790829	5.14817e-06	CG3588	NA && -
FBgn0025680	0.753616	2.13965e-11	cry	NA && PF03441:FAD binding domain of DNA photolyase|PF00875:DNA photolyase
FBgn0025684	0.808568	0.00977453	MFS18	NA && PF07690:Major Facilitator Superfamily
FBgn0025724	0.865236	0.00526001	beta'COP	NA && PF04053:Coatomer WD associated region|PF00400:WD domain, G-beta repeat
FBgn0025725	0.880343	0.0069057	alphaCOP	NA && PF04053:Coatomer WD associated region|PF00400:WD domain, G-beta repeat|PF06957:Coatomer (COPI) alpha subunit C-terminus
FBgn0025827	0.508426	2.73052e-25	CG6421	NA && PF05497:Destabilase
FBgn0025839	0.776684	1.39571e-05	ND-B14.5A	NA && PF07347:NADH:ubiquinone oxidoreductase subunit B14.5a (Complex I-B14.5a)
FBgn0025865	0.80634	0.000325811	Cortactin	NA && PF14604:Variant SH3 domain|PF02218:Repeat in HS1/Cortactin
FBgn0025885	0.731168	4.4547e-13	Inos	NA && PF01658:Myo-inositol-1-phosphate synthase|PF07994:Myo-inositol-1-phosphate synthase
FBgn0026059	0.897428	0.0101517	Mhcl	NA && PF00063:Myosin head (motor domain)|PF01576:Myosin tail
FBgn0026061	0.688961	4.18231e-12	Mipp1	NA && PF00328:Histidine phosphatase superfamily (branch 2)
FBgn0026259	0.800603	1.16862e-05	eIF5B	NA && PF03144:Elongation factor Tu domain 2|PF00009:Elongation factor Tu GTP binding domain|PF11987:Translation-initiation factor 2
FBgn0026268	0.617554	4.25147e-18	antdh	NA && PF00106:short chain dehydrogenase
FBgn0026400	0.785472	0.00387519	Noa36	NA && PF06524:NOA36 protein
FBgn0026409	0.87006	0.000316608	Mpcp2	NA && PF00153:Mitochondrial carrier protein
FBgn0026415	0.858954	0.00172457	Idgf4	NA && PF00704:Glycosyl hydrolases family 18
FBgn0026428	0.799482	2.61552e-08	HDAC6	NA && PF02148:Zn-finger in ubiquitin-hydrolases and other protein|PF00850:Histone deacetylase domain
FBgn0026562	0.858744	0.000470224	SPARC	NA && PF10591:Secreted protein acidic and rich in cysteine Ca binding region
FBgn0026563	0.491204	4.60226e-11	CG1979	NA && -
FBgn0026566	0.643481	2.55424e-09	CG1307	NA && PF01981:Peptidyl-tRNA hydrolase PTH2
FBgn0026592	0.842413	0.000144575	Fie	NA && PF15860:Domain of unknown function (DUF4728)
FBgn0026602	0.643684	3.28969e-09	Ady43A	NA && PF00294:pfkB family carbohydrate kinase
FBgn0026630	0.839642	0.000812864	nes	NA && PF03062:MBOAT, membrane-bound O-acyltransferase family
FBgn0026713	0.837724	0.00298448	l(1)G0007	NA && PF07717:Oligonucleotide/oligosaccharide-binding (OB)-fold|PF00270:DEAD/DEAH box helicase|PF04408:Helicase associated domain (HA2)|PF00271:Helicase conserved C-terminal domain
FBgn0026718	0.740109	2.88898e-06	fu12	NA && PF01553:Acyltransferase
FBgn0026721	0.660408	3.45204e-13	fat-spondin	NA && PF00090:Thrombospondin type 1 domain|PF02014:Reeler domain|PF06468:Spondin_N|PF00014:Kunitz/Bovine pancreatic trypsin inhibitor domain
FBgn0026878	0.531406	1.03383e-06	CG4325	NA && PF13639:Ring finger domain
FBgn0026879	0.605295	7.26019e-08	CG13364	NA && PF09072:Translation machinery associated TMA7
FBgn0027070	0.73541	0.000203168	CG17322	NA && PF00201:UDP-glucoronosyl and UDP-glucosyl transferase
FBgn0027073	0.521288	2.02514e-30	CG4302	NA && PF00201:UDP-glucoronosyl and UDP-glucosyl transferase
FBgn0027081	0.792099	6.11598e-06	ThrRS	NA && PF07973:Threonyl and Alanyl tRNA synthetase second additional domain|PF02824:TGS domain|PF00587:tRNA synthetase class II core domain (G, H, P, S and T)|PF03129:Anticodon binding domain
FBgn0027087	0.771375	7.56001e-06	HisRS	NA && PF13393:Histidyl-tRNA synthetase|PF03129:Anticodon binding domain|PF00458:WHEP-TRS domain
FBgn0027090	0.777454	0.000470188	GlnRS	NA && PF04557:Glutaminyl-tRNA synthetase, non-specific RNA binding region part 2|PF04558:Glutaminyl-tRNA synthetase, non-specific RNA binding region part 1|PF03950:tRNA synthetases class I (E and Q), anti-codon binding domain|PF00749:tRNA synthetases class I (E and Q), catalytic domain
FBgn0027091	0.826031	0.00960875	CysRS	NA && PF01406:tRNA synthetases class I (C) catalytic domain
FBgn0027334	0.739668	0.00133629	l(1)G0004	NA && -
FBgn0027496	0.750711	0.000244867	epsilonCOP	NA && PF04733:Coatomer epsilon subunit
FBgn0027525	0.830935	6.16978e-05	LTV1	NA && PF04180:Low temperature viability protein
FBgn0027548	0.819128	0.00558033	nito	NA && PF07744:SPOC domain|PF00076:RNA recognition motif. (a.k.a. RRM, RBD, or RNP domain)|PF02205:WH2 motif
FBgn0027554	0.725024	1.1271e-08	CG8042	NA && PF00789:UBX domain
FBgn0027563	0.80986	0.00544169	CG9631	NA && PF00089:Trypsin|PF16030:Serine protease gd N-terminus
FBgn0027579	0.778597	6.44424e-08	mino	NA && PF01553:Acyltransferase
FBgn0027585	0.780005	4.49896e-07	CG8740	NA && -
FBgn0027586	0.681577	6.23475e-17	CG5867	NA && PF06585:Haemolymph juvenile hormone binding protein (JHBP)
FBgn0027598	0.846726	6.87484e-05	cindr	NA && PF00018:SH3 domain|PF14604:Variant SH3 domain
FBgn0027609	0.762012	0.00127521	morgue	NA && PF12937:F-box-like|PF00179:Ubiquitin-conjugating enzyme
FBgn0027611	0.826461	0.000959145	LManII	NA && PF09261:Alpha mannosidase, middle domain|PF01074:Glycosyl hydrolases family 38 N-terminal domain|PF07748:Glycosyl hydrolases family 38 C-terminal domain
FBgn0027619	0.799546	8.87597e-06	eIF3j	NA && PF08597:Translation initiation factor eIF3 subunit
FBgn0027621	0.849788	0.000124489	Pfrx	NA && PF00300:Histidine phosphatase superfamily (branch 1)|PF01591:6-phosphofructo-2-kinase
FBgn0027790	0.784337	0.000104435	GV1	NA && -
FBgn0027791	0.759826	0.00172581	O-fut2	NA && PF10250:GDP-fucose protein O-fucosyltransferase
FBgn0027793	0.465745	0.00527499	CG14787	NA && -
FBgn0027836	0.768609	1.1406e-06	Dgp-1	NA && PF00009:Elongation factor Tu GTP binding domain
FBgn0027841	0.579131	0.000125429	CstF64	NA && PF14304:Transcription termination and cleavage factor C-terminal|PF00076:RNA recognition motif. (a.k.a. RRM, RBD, or RNP domain)|PF14327:Hinge domain of cleavage stimulation factor subunit 2
FBgn0027843	0.685575	2.72743e-15	CAH2	NA && PF00194:Eukaryotic-type carbonic anhydrase
FBgn0027945	0.78555	8.87527e-06	ppl	NA && PF01597:Glycine cleavage H-protein
FBgn0028425	0.782327	9.68339e-06	JhI-21	NA && PF13520:Amino acid permease
FBgn0028427	0.815772	0.00037996	Ilk	NA && PF07714:Protein tyrosine kinase|PF12796:Ankyrin repeats (3 copies)
FBgn0028468	0.699962	0.000979347	rtet	NA && PF07690:Major Facilitator Superfamily
FBgn0028473	0.689608	3.10975e-13	Non1	NA && PF08155:NOGCT (NUC087) domain|PF06858:Nucleolar GTP-binding protein 1 (NOG1)
FBgn0028475	0.853618	0.00647398	Hrd3	NA && PF08238:Sel1 repeat
FBgn0028519	0.118597	2.27639e-16	hll	NA && PF00501:AMP-binding enzyme
FBgn0028527	0.803388	7.72366e-05	CG18507	NA && PF14800:Domain of unknown function (DUF4481)
FBgn0028540	0.686496	8.74771e-09	CG9008	NA && PF01263:Aldose 1-epimerase
FBgn0028542	0.656	2.01063e-05	NimB4	NA && -
FBgn0028563	0.780646	0.00586147	sut1	NA && PF00083:Sugar (and other) transporter
FBgn0028622	0.791383	0.00014334	qsm	NA && PF00100:Zona pellucida-like domain
FBgn0028646	0.817357	3.68915e-05	aralar1	NA && PF00153:Mitochondrial carrier protein
FBgn0028662	0.872585	0.00224219	VhaPPA1-1	NA && PF00137:ATP synthase subunit C
FBgn0028670	0.806185	2.1496e-06	Vha100-2	NA && PF01496:V-type ATPase 116kDa subunit family
FBgn0028694	0.843023	0.00857501	Rpn11	NA && -
FBgn0028697	0.682963	2.82761e-13	RpL15	NA && -
FBgn0028737	0.789777	1.02059e-08	eEF1beta	NA && PF00736:EF-1 guanine nucleotide exchange domain|PF10587:Eukaryotic elongation factor 1 beta central acidic region
FBgn0028833	0.858077	0.00131051	Dak1	NA && PF00406:Adenylate kinase
FBgn0028920	0.12413	0.0019113	CG8997	NA && PF06585:Haemolymph juvenile hormone binding protein (JHBP)
FBgn0028926	0.617753	0.00230031	NC2beta	NA && PF00808:Histone-like transcription factor (CBF/NF-Y) and archaeal histone
FBgn0028940	0.71689	4.43152e-10	Cyp28a5	NA && PF00067:Cytochrome P450
FBgn0028956	0.509673	0.000541535	mthl3	NA && PF00002:7 transmembrane receptor (Secretin family)|PF06652:Methuselah N-terminus
FBgn0028965	0.796634	0.00891263	A16	NA && -
FBgn0028969	0.865046	0.00360458	deltaCOP	NA && PF01217:Clathrin adaptor complex small chain|PF00928:Adaptor complexes medium subunit family
FBgn0028970	0.645505	9.93797e-10	betaggt-II	NA && PF00432:Prenyltransferase and squalene oxidase repeat
FBgn0028978	0.741951	0.000112746	trbl	NA && PF00069:Protein kinase domain
FBgn0028988	0.519449	1.92925e-30	Spn42Dd	NA && PF00079:Serpin (serine protease inhibitor)
FBgn0028990	0.817732	2.60233e-05	Spn27A	NA && PF00079:Serpin (serine protease inhibitor)
FBgn0029079	0.627394	0.00322767	icln	NA && PF03517:Regulator of volume decrease after cellular swelling
FBgn0029093	0.85178	0.000196407	cathD	NA && PF07966:A1 Propeptide|PF00026:Eukaryotic aspartyl protease
FBgn0029095	0.739582	9.83395e-09	aru	NA && PF00018:SH3 domain|PF08416:Phosphotyrosine-binding domain
FBgn0029118	0.791816	0.00476907	ScsbetaG	NA && PF00549:CoA-ligase|PF08442:ATP-grasp domain
FBgn0029134	0.813452	0.000400175	Prosbeta5	NA && PF00227:Proteasome subunit
FBgn0029147	0.737873	1.15537e-05	NtR	NA && PF12248:Farnesoic acid 0-methyl transferase|PF02931:Neurotransmitter-gated ion-channel ligand binding domain
FBgn0029148	0.64483	9.42614e-05	NHP2	NA && PF01248:Ribosomal protein L7Ae/L30e/S12e/Gadd45 family
FBgn0029158	0.810651	0.00401443	Las	NA && PF16881:N-terminal domain of lipoyl synthase of Radical_SAM family|PF04055:Radical SAM superfamily
FBgn0029167	0.693865	5.07797e-10	Hml	NA && PF00094:von Willebrand factor type D domain|PF08742:C8 domain|PF00754:F5/8 type C domain|PF01826:Trypsin Inhibitor like cysteine rich domain
FBgn0029176	0.818841	1.56637e-05	eEF1gamma	NA && PF00647:Elongation factor 1 gamma, conserved domain|PF00043:Glutathione S-transferase, C-terminal domain|PF02798:Glutathione S-transferase, N-terminal domain
FBgn0029508	0.51488	1.38521e-17	Tsp42Ea	NA && PF00335:Tetraspanin family
FBgn0029608	0.832261	0.000321618	CG3091	NA && PF00650:CRAL/TRIO domain
FBgn0029629	0.790318	9.52216e-05	eIF3g1	NA && PF12353:Eukaryotic translation initiation factor 3 subunit G|PF00076:RNA recognition motif. (a.k.a. RRM, RBD, or RNP domain)
FBgn0029648	0.545203	1.5747e-11	CG3603	NA && PF00106:short chain dehydrogenase
FBgn0029765	0.588347	2.12035e-12	CG16756	NA && PF00062:C-type lysozyme/alpha-lactalbumin family
FBgn0029785	0.856869	0.00220132	RpL35	NA && PF00831:Ribosomal L29 protein
FBgn0029818	0.850427	0.0105339	GAA1	NA && PF04114:Gaa1-like, GPI transamidase component
FBgn0029823	0.612267	4.92339e-13	Shmt	NA && PF00464:Serine hydroxymethyltransferase
FBgn0029828	0.7892	4.99154e-07	CG6067	NA && PF00089:Trypsin
FBgn0029854	0.833197	0.0061968	CG3566	NA && PF00173:Cytochrome b5-like Heme/Steroid binding domain
FBgn0029866	0.740829	1.71609e-07	CG3842	NA && PF00106:short chain dehydrogenase
FBgn0029867	0.805258	0.00150572	CG3847	NA && -
FBgn0029882	0.778865	0.00445613	CG3226	NA && PF09032:Siah interacting protein, N terminal|PF04969:CS domain
FBgn0029888	0.797482	5.04003e-05	ND-ASHI	NA && PF05821:NADH-ubiquinone oxidoreductase ASHI subunit (CI-ASHI or NDUFB8)
FBgn0029897	0.806446	1.24403e-06	RpL17	NA && PF00237:Ribosomal protein L22p/L17e
FBgn0029937	0.727329	4.85629e-06	CG8300	NA && PF14774:FAM177 family
FBgn0029950	0.754627	1.1107e-05	CG9657	NA && PF00474:Sodium:solute symporter family
FBgn0029969	0.592254	7.85413e-17	CG10932	NA && PF02803:Thiolase, C-terminal domain|PF00108:Thiolase, N-terminal domain
FBgn0029975	0.824107	3.5666e-05	spidey	NA && PF00106:short chain dehydrogenase
FBgn0030051	0.78426	0.0018914	spirit	NA && PF00089:Trypsin
FBgn0030052	0.851227	0.000705102	CG12065	NA && -
FBgn0030073	0.681466	0.00128818	CG10962	NA && PF00106:short chain dehydrogenase
FBgn0030087	0.867175	0.000357483	CG7766	NA && PF00723:Glycosyl hydrolases family 15
FBgn0030136	0.803126	4.01452e-05	RpS28b	NA && PF01200:Ribosomal protein S28e
FBgn0030157	0.846144	0.00513935	CG1468	NA && -
FBgn0030158	0.78136	3.84654e-08	CG9686	NA && -
FBgn0030159	0.736614	3.53221e-09	CG9689	NA && -
FBgn0030160	0.467689	1.12857e-28	CG9691	NA && -
FBgn0030164	0.772868	6.08438e-05	CG1889	NA && PF00147:Fibrinogen beta and gamma chains, C-terminal globular domain
FBgn0030239	0.738355	2.44028e-05	CG17333	NA && PF01182:Glucosamine-6-phosphate isomerases/6-phosphogluconolactonase
FBgn0030244	0.630459	0.000457563	CG2157	NA && -
FBgn0030245	0.844594	0.000654278	CG1637	NA && PF16656:Purple acid Phosphatase, N-terminal domain|PF00149:Calcineurin-like phosphoesterase|PF14008:Iron/zinc purple acid phosphatase-like protein C
FBgn0030251	0.667756	3.75818e-13	CG2145	NA && PF09412:Endoribonuclease XendoU
FBgn0030271	0.75553	0.000461024	CG15202	NA && PF15430:Single domain von Willebrand factor type C
FBgn0030272	0.665397	6.79083e-22	CG15201	NA && -
FBgn0030292	0.729076	0.000225717	CG11752	NA && PF15880:NADH dehydrogenase [ubiquinone] flavoprotein 3, mitochondrial
FBgn0030304	0.747097	2.47852e-09	Cyp4g15	NA && PF00067:Cytochrome P450
FBgn0030310	0.669075	8.59361e-06	PGRP-SA	NA && PF01510:N-acetylmuramoyl-L-alanine amidase
FBgn0030317	0.807184	1.23695e-06	CG1561	NA && PF02958:Ecdysteroid kinase
FBgn0030326	0.433993	3.4694e-07	CG2444	NA && PF15430:Single domain von Willebrand factor type C
FBgn0030332	0.787768	0.000651265	CG9360	NA && PF00106:short chain dehydrogenase
FBgn0030339	0.68494	0.00796887	Cyp28c1	NA && PF00067:Cytochrome P450
FBgn0030341	0.787322	0.0011915	p24-1	NA && PF01105:emp24/gp25L/p24 family/GOLD
FBgn0030345	0.707937	7.78246e-05	CG1847	NA && PF00254:FKBP-type peptidyl-prolyl cis-trans isomerase|PF13414:TPR repeat
FBgn0030347	0.762427	0.000169041	CG15739	NA && PF13344:Haloacid dehalogenase-like hydrolase|PF13242:HAD-hyrolase-like
FBgn0030362	0.668502	4.09682e-11	regucalcin	NA && PF08450:SMP-30/Gluconolaconase/LRE-like region
FBgn0030367	0.740206	3.30982e-07	Cyp311a1	NA && PF00067:Cytochrome P450
FBgn0030425	0.768084	0.000168336	CG3775	NA && PF01431:Peptidase family M13|PF05649:Peptidase family M13
FBgn0030433	0.713475	0.00082143	mRpL49	NA && PF05046:Mitochondrial large subunit ribosomal protein (Img2)
FBgn0030447	0.657559	9.26974e-06	CG2200	NA && PF03575:Peptidase family S51
FBgn0030481	0.773452	0.00100651	CG1662	NA && PF04117:Mpv17 / PMP22 family
FBgn0030482	0.556283	3.1038e-24	CG1673	NA && PF01063:Amino-transferase class IV
FBgn0030484	0.85969	0.00504844	GstT4	NA && PF00043:Glutathione S-transferase, C-terminal domain|PF02798:Glutathione S-transferase, N-terminal domain
FBgn0030510	0.819491	0.00356224	CG12177	NA && PF01156:Inosine-uridine preferring nucleoside hydrolase
FBgn0030519	0.795251	7.58595e-05	CG11151	NA && PF04130:Spc97 / Spc98 family|PF02036:SCP-2 sterol transfer family
FBgn0030521	0.655228	1.25753e-21	CtsB1	NA && PF00112:Papain family cysteine protease|PF08127:Peptidase family C1 propeptide
FBgn0030571	0.721207	0.000471301	CG14414	NA && PF00076:RNA recognition motif. (a.k.a. RRM, RBD, or RNP domain)
FBgn0030589	0.833213	0.00718833	CG9519	NA && PF05199:GMC oxidoreductase|PF00732:GMC oxidoreductase
FBgn0030593	0.378702	3.96767e-39	CG9512	NA && PF05199:GMC oxidoreductase|PF00732:GMC oxidoreductase
FBgn0030605	0.748129	2.50695e-06	ND-B18	NA && PF05676:NADH-ubiquinone oxidoreductase B18 subunit (NDUFB7)
FBgn0030607	0.694998	1.09544e-05	dob	NA && PF01734:Patatin-like phospholipase
FBgn0030610	0.815048	0.00226662	CG9065	NA && PF05051:Cytochrome C oxidase copper chaperone (COX17)
FBgn0030612	0.769157	0.00194921	CG5599	NA && PF00364:Biotin-requiring enzyme|PF00198:2-oxoacid dehydrogenases acyltransferase (catalytic domain)|PF02817:e3 binding domain
FBgn0030617	0.687978	0.00337429	CG9095	NA && PF00059:Lectin C-type domain|PF00084:Sushi repeat (SCR repeat)
FBgn0030638	0.786018	0.000481049	CG11655	NA && PF01758:Sodium Bile acid symporter family
FBgn0030645	0.511898	8.36651e-05	Alg14	NA && PF08660:Oligosaccharide biosynthesis protein Alg14 like
FBgn0030653	0.535781	0.00851709	CG7860	NA && PF01112:Asparaginase
FBgn0030743	0.667242	9.04945e-08	CG9921	NA && PF04588:Hypoxia induced protein conserved region
FBgn0030763	0.571605	0.000256945	CG9782	NA && -
FBgn0030802	0.409907	2.43586e-09	DENR	NA && PF01253:Translation initiation factor SUI1
FBgn0030828	0.656351	5.24273e-15	CG5162	NA && PF00151:Lipase
FBgn0030839	0.627798	0.00143741	CG5613	NA && PF03644:Glycosyl hydrolase family 85
FBgn0030876	0.631652	0.00228577	CG6762	NA && PF02195:ParB-like nuclease domain
FBgn0030877	0.73743	0.00726119	Arp8	NA && PF00022:Actin
FBgn0030882	0.598591	1.33426e-05	Gss1	NA && PF03917:Eukaryotic glutathione synthase, ATP binding domain|PF03199:Eukaryotic glutathione synthase
FBgn0030895	0.722504	5.10931e-09	CG7135	NA && PF02958:Ecdysteroid kinase
FBgn0030930	0.804715	0.00119545	Pgant7	NA && PF00652:Ricin-type beta-trefoil lectin domain|PF00535:Glycosyl transferase family 2
FBgn0030932	0.694246	2.23298e-07	Ggt-1	NA && PF01019:Gamma-glutamyltranspeptidase
FBgn0030945	0.815822	0.00833072	Ing3	NA && PF12998:Inhibitor of growth proteins N-terminal histone-binding
FBgn0030966	0.544655	1.23599e-10	Suox	NA && PF03404:Mo-co oxidoreductase dimerisation domain|PF00173:Cytochrome b5-like Heme/Steroid binding domain|PF00174:Oxidoreductase molybdopterin binding domain
FBgn0030968	0.511585	2.27321e-18	CG7322	NA && PF00106:short chain dehydrogenase
FBgn0030974	0.815144	0.000215353	xio	NA && -
FBgn0030981	0.196902	4.87379e-07	CG14191	NA && -
FBgn0030990	0.82297	0.00372899	CG7556	NA && PF00249:Myb-like DNA-binding domain|PF00226:DnaJ domain
FBgn0031002	0.745222	2.91035e-05	CG14196	NA && PF07690:Major Facilitator Superfamily
FBgn0031048	0.837642	0.00109477	CG12237	NA && PF06888:Putative Phosphatase
FBgn0031061	0.77482	0.000178726	CG14232	NA && PF13897:Golgi-dynamics membrane-trafficking|PF00887:Acyl CoA binding protein
FBgn0031106	0.825958	0.0111861	Syx16	NA && PF05739:SNARE domain
FBgn0031110	0.570962	2.55788e-07	Obp19b	NA && PF01395:PBP/GOBP family
FBgn0031143	0.821225	0.00450092	CG1532	NA && PF12681:Glyoxalase-like domain
FBgn0031148	0.718971	3.60381e-08	Cbs	NA && PF00291:Pyridoxal-phosphate dependent enzyme|PF00571:CBS domain
FBgn0031182	0.641994	8.43827e-05	Cyp6t1	NA && PF00067:Cytochrome P450
FBgn0031184	0.747003	0.00202708	CG14615	NA && PF08445:FR47-like protein
FBgn0031224	0.709094	0.000772001	CG11454	NA && PF00076:RNA recognition motif. (a.k.a. RRM, RBD, or RNP domain)
FBgn0031228	0.613097	1.34014e-13	ND-15	NA && PF10200:NADH:ubiquinone oxidoreductase, NDUFS5-15kDa
FBgn0031229	0.705643	6.54017e-05	CG3436	NA && PF00400:WD domain, G-beta repeat
FBgn0031260	0.815159	0.0013943	Spp	NA && PF04258:Signal peptide peptidase
FBgn0031263	0.585664	1.80527e-06	Tspo	NA && PF03073:TspO/MBR family
FBgn0031287	0.75109	0.0102995	CG4291	NA && PF06220:U1 zinc finger|PF00397:WW domain
FBgn0031298	0.763642	4.81581e-07	Atg4a	NA && PF03416:Peptidase family C54|PF00069:Protein kinase domain
FBgn0031305	0.709443	7.51879e-07	Iris	NA && PF12272:Protein of unknown function (DUF3610)|PF12259:Protein of unknown function (DUF3609)
FBgn0031320	0.605223	1.81044e-11	CG5126	NA && PF02958:Ecdysteroid kinase
FBgn0031321	0.665866	0.00748922	Tgt	NA && PF01702:Queuine tRNA-ribosyltransferase
FBgn0031322	0.84467	0.00666227	CG5001	NA && PF01556:DnaJ C terminal domain|PF00226:DnaJ domain
FBgn0031327	0.544685	3.06773e-29	CG5397	NA && PF00135:Carboxylesterase family
FBgn0031360	0.74907	2.89686e-05	CG31937	NA && PF00106:short chain dehydrogenase
FBgn0031381	0.618697	1.31033e-20	Npc2a	NA && PF02221:ML domain
FBgn0031397	0.814462	0.00120793	CG15385	NA && PF00328:Histidine phosphatase superfamily (branch 2)
FBgn0031417	0.739402	1.74514e-07	CG3597	NA && PF01408:Oxidoreductase family, NAD-binding Rossmann fold
FBgn0031418	0.754881	1.30222e-06	CG3609	NA && PF01408:Oxidoreductase family, NAD-binding Rossmann fold|PF02894:Oxidoreductase family, C-terminal alpha/beta domain
FBgn0031437	0.540708	1.52191e-07	Arpc5	NA && PF04699:ARP2/3 complex 16 kDa subunit (p16-Arc)
FBgn0031461	0.763779	2.99029e-06	daw	NA && PF00688:TGF-beta propeptide|PF00019:Transforming growth factor beta like domain
FBgn0031485	0.662025	0.00155082	CG9643	NA && PF13847:Methyltransferase domain
FBgn0031500	0.713576	5.5773e-06	CG17221	NA && PF13602:Zinc-binding dehydrogenase
FBgn0031505	0.622406	2.67733e-15	ND-B14.5B	NA && PF06374:NADH-ubiquinone oxidoreductase subunit b14.5b (NDUFC2)
FBgn0031516	0.718124	1.70396e-06	CG9663	NA && PF00005:ABC transporter|PF01061:ABC-2 type transporter
FBgn0031538	0.627746	8.98271e-12	CG3246	NA && PF06585:Haemolymph juvenile hormone binding protein (JHBP)|PF16984:Group 7 allergen
FBgn0031558	0.687006	3.75805e-05	CG16704	NA && PF00014:Kunitz/Bovine pancreatic trypsin inhibitor domain
FBgn0031559	0.333349	1.24727e-13	CG3513	NA && PF00014:Kunitz/Bovine pancreatic trypsin inhibitor domain
FBgn0031560	0.717425	4.53375e-05	CG16713	NA && PF00014:Kunitz/Bovine pancreatic trypsin inhibitor domain
FBgn0031561	0.750587	1.45252e-06	IM33	NA && PF00014:Kunitz/Bovine pancreatic trypsin inhibitor domain
FBgn0031562	0.766827	0.010638	CG3604	NA && PF00014:Kunitz/Bovine pancreatic trypsin inhibitor domain
FBgn0031563	0.594451	3.00755e-15	CG10031	NA && PF00014:Kunitz/Bovine pancreatic trypsin inhibitor domain
FBgn0031603	0.628694	0.00356142	CG15432	NA && PF08555:Eukaryotic family of unknown function (DUF1754)
FBgn0031651	0.785066	0.00474859	mRpL24	NA && PF00467:KOW motif
FBgn0031660	0.77491	5.40598e-05	mRpL28	NA && -
FBgn0031663	0.67985	0.000283026	CG8891	NA && PF01725:Ham1 family
FBgn0031689	0.595913	2.98202e-15	Cyp28d1	NA && PF00067:Cytochrome P450
FBgn0031692	0.84911	0.00373643	TpnC25D	NA && PF14658:EF-hand domain|PF13499:EF-hand domain pair
FBgn0031697	0.728487	4.84681e-07	CG14024	NA && PF03567:Sulfotransferase family
FBgn0031703	0.766063	2.5653e-05	CG12512	NA && PF00501:AMP-binding enzyme|PF13193:AMP-binding enzyme C-terminal domain
FBgn0031739	0.733379	0.00668865	CG14005	NA && -
FBgn0031771	0.833127	1.50045e-05	ND-51	NA && PF10531:SLBB domain|PF01512:Respiratory-chain NADH dehydrogenase 51 Kd subunit|PF10589:NADH-ubiquinone oxidoreductase-F iron-sulfur binding region
FBgn0031775	0.754886	5.21443e-06	CG9150	NA && PF00106:short chain dehydrogenase
FBgn0031779	0.830306	0.00905011	CG9175	NA && -
FBgn0031800	0.679033	2.67172e-07	CG9497	NA && PF02958:Ecdysteroid kinase
FBgn0031801	0.539824	9.52267e-13	CG9498	NA && PF02958:Ecdysteroid kinase
FBgn0031802	0.210811	0.00170126	ppk7	NA && PF00858:Amiloride-sensitive sodium channel
FBgn0031824	0.642319	1.94815e-07	CG9547	NA && PF00441:Acyl-CoA dehydrogenase, C-terminal domain|PF02771:Acyl-CoA dehydrogenase, N-terminal domain|PF02770:Acyl-CoA dehydrogenase, middle domain
FBgn0031865	0.653819	0.000477938	Nha1	NA && PF00999:Sodium/hydrogen exchanger family
FBgn0031881	0.772746	0.00437822	MME1	NA && PF00153:Mitochondrial carrier protein
FBgn0031913	0.730374	6.23461e-08	CG5958	NA && PF00650:CRAL/TRIO domain
FBgn0031925	0.865563	0.000339236	Cyp4d21	NA && PF00067:Cytochrome P450
FBgn0031936	0.748754	1.30969e-05	CG13794	NA && PF00209:Sodium:neurotransmitter symporter family
FBgn0031939	0.663491	1.17541e-05	CG13796	NA && PF00209:Sodium:neurotransmitter symporter family
FBgn0031942	0.707859	0.00104681	CG7203	NA && PF15955:Cuticle protein
FBgn0031973	0.754394	7.55768e-05	Spn28Dc	NA && PF00079:Serpin (serine protease inhibitor)
FBgn0031976	0.586927	0.00484415	CG7367	NA && PF00151:Lipase
FBgn0031980	0.353517	8.85231e-86	RpL36A	NA && PF00935:Ribosomal protein L44
FBgn0032000	0.761739	0.000245155	CG8372	NA && PF05608:Protein of unknown function (DUF778)
FBgn0032029	0.809242	0.00262254	CG17292	NA && PF00151:Lipase
FBgn0032075	0.820459	0.000431197	Tsp29Fb	NA && PF00335:Tetraspanin family
FBgn0032076	0.557421	6.60924e-14	CG9510	NA && PF00206:Lyase|PF14698:Argininosuccinate lyase C-terminal
FBgn0032077	0.728276	0.00959813	CG9515	NA && PF02545:Maf-like protein
FBgn0032139	0.708844	1.09596e-06	CG13116	NA && -
FBgn0032140	0.648611	1.34769e-10	CG13117	NA && -
FBgn0032161	0.731685	0.00389181	CG4594	NA && PF00378:Enoyl-CoA hydratase/isomerase
FBgn0032181	0.765006	0.0113057	CG13133	NA && PF00011:Hsp20/alpha crystallin family
FBgn0032198	0.765544	3.60906e-05	eEF1delta	NA && PF10587:Eukaryotic elongation factor 1 beta central acidic region|PF00736:EF-1 guanine nucleotide exchange domain
FBgn0032213	0.647736	2.61141e-13	CG5390	NA && PF00089:Trypsin
FBgn0032266	0.752576	9.45762e-06	CG18302	NA && PF04083:Partial alpha/beta-hydrolase lipase region
FBgn0032281	0.0725146	5.81409e-42	CG17107	NA && -
FBgn0032283	0.656956	5.46568e-12	CG7296	NA && -
FBgn0032285	0.414113	6.21915e-57	CG17108	NA && -
FBgn0032287	0.811598	0.00217944	CG6415	NA && PF08669:Glycine cleavage T-protein C-terminal barrel domain|PF01571:Aminomethyltransferase folate-binding domain
FBgn0032350	0.591271	7.98605e-20	CG6287	NA && PF00389:D-isomer specific 2-hydroxyacid dehydrogenase, catalytic domain|PF02826:D-isomer specific 2-hydroxyacid dehydrogenase, NAD binding domain
FBgn0032358	0.692768	8.18681e-07	Ppt2	NA && PF02089:Palmitoyl protein thioesterase
FBgn0032382	0.829522	0.000127554	Mal-B2	NA && PF00128:Alpha amylase, catalytic domain
FBgn0032387	0.7002	0.000124168	CG16965	NA && PF03632:Glycosyl hydrolase family 65 central catalytic domain
FBgn0032400	0.819536	0.000280491	CG6770	NA && PF10195:DNA-binding nuclear phosphoprotein p8
FBgn0032402	0.774232	1.10397e-06	CG14945	NA && -
FBgn0032405	0.783048	0.0080432	firl	NA && PF00106:short chain dehydrogenase
FBgn0032414	0.779058	0.00502774	CG17211	NA && -
FBgn0032420	0.759154	0.00313921	CG6583	NA && -
FBgn0032433	0.496618	4.22793e-10	Oatp33Ea	NA && PF03137:Organic Anion Transporter Polypeptide (OATP) family
FBgn0032434	0.0256481	8.19127e-16	CG5421	NA && -
FBgn0032435	0.0221891	4.76702e-12	Oatp33Eb	NA && PF03137:Organic Anion Transporter Polypeptide (OATP) family
FBgn0032453	0.812674	0.000510791	CG6180	NA && PF01161:Phosphatidylethanolamine-binding protein
FBgn0032454	0.835112	0.00397716	CG5787	NA && -
FBgn0032472	0.569447	9.68458e-24	CG9928	NA && -
FBgn0032482	0.835859	2.47625e-05	Pect	NA && PF01467:Cytidylyltransferase-like
FBgn0032494	0.842784	0.000414887	CG5945	NA && PF06585:Haemolymph juvenile hormone binding protein (JHBP)
FBgn0032507	0.381416	1.43235e-34	CG9377	NA && PF00089:Trypsin
FBgn0032518	0.776064	1.094e-08	RpL24	NA && PF01246:Ribosomal protein L24e
FBgn0032585	0.0731554	0.00443076	CG4580	NA && PF01431:Peptidase family M13|PF05649:Peptidase family M13
FBgn0032601	0.810221	0.00553149	yellow-b	NA && PF03022:Major royal jelly protein
FBgn0032603	0.827514	0.000527113	CG17928	NA && PF00173:Cytochrome b5-like Heme/Steroid binding domain|PF00487:Fatty acid desaturase
FBgn0032615	0.616066	0.00214871	CG6012	NA && PF00106:short chain dehydrogenase
FBgn0032643	0.834847	0.0074493	GCS2beta	NA && PF12999:Glucosidase II beta subunit-like|PF13015:Glucosidase II beta subunit-like protein
FBgn0032699	0.869907	0.00777278	CG10383	NA && PF07819:PGAP1-like protein
FBgn0032706	0.792735	0.00283427	Irk3	NA && PF01007:Inward rectifier potassium channel
FBgn0032726	0.364731	7.1761e-42	CG10621	NA && PF02574:Homocysteine S-methyltransferase
FBgn0032729	0.650769	6.84324e-12	L2HGDH	NA && PF01266:FAD dependent oxidoreductase
FBgn0032731	0.7772	3.83315e-07	Swip-1	NA && PF13499:EF-hand domain pair
FBgn0032753	0.76698	0.00103604	CG17572	NA && PF00089:Trypsin
FBgn0032770	0.565072	2.60876e-07	CG13086	NA && -
FBgn0032772	0.72878	0.00576912	CG17350	NA && -
FBgn0032774	0.7369	3.79402e-18	CG17549	NA && -
FBgn0032781	0.706947	2.07023e-05	RtcB	NA && PF01139:tRNA-splicing ligase RtcB
FBgn0032782	0.690545	4.51783e-08	Rab9	NA && PF00071:Ras family
FBgn0032803	0.56486	0.00186836	CG13082	NA && -
FBgn0032810	0.860239	0.0114338	CG13077	NA && PF03188:Eukaryotic cytochrome b561
FBgn0032812	0.79057	0.0107318	Hakai	NA && -
FBgn0032820	0.783577	0.000146071	fbp	NA && PF00316:Fructose-1-6-bisphosphatase
FBgn0032833	0.82435	0.000227583	COX4	NA && PF02936:Cytochrome c oxidase subunit IV
FBgn0032834	0.49419	9.77648e-07	CG13965	NA && -
FBgn0032864	0.80321	1.05615e-05	CG2493	NA && PF05577:Serine carboxypeptidase S28
FBgn0032871	0.509964	0.000512763	CG2611	NA && PF05915:Eukaryotic protein of unknown function (DUF872)
FBgn0032883	0.795388	0.0080507	Rhau	NA && PF00270:DEAD/DEAH box helicase|PF04408:Helicase associated domain (HA2)|PF07717:Oligonucleotide/oligosaccharide-binding (OB)-fold|PF00271:Helicase conserved C-terminal domain
FBgn0032889	0.632491	3.22638e-10	CG9331	NA && PF02826:D-isomer specific 2-hydroxyacid dehydrogenase, NAD binding domain|PF00389:D-isomer specific 2-hydroxyacid dehydrogenase, catalytic domain
FBgn0032987	0.818473	1.56936e-05	RpL21	NA && PF01157:Ribosomal protein L21e
FBgn0033033	0.876207	0.00943952	scaf	NA && PF00089:Trypsin
FBgn0033052	0.690827	4.29697e-10	SCAP	NA && PF12349:Sterol-sensing domain of SREBP cleavage-activation
FBgn0033079	0.756202	2.06759e-06	Fmo-2	NA && PF00743:Flavin-binding monooxygenase-like
FBgn0033093	0.564736	9.84115e-16	CG3270	NA && PF01266:FAD dependent oxidoreductase
FBgn0033153	0.66215	1.60853e-06	Gadd45	NA && PF01248:Ribosomal protein L7Ae/L30e/S12e/Gadd45 family
FBgn0033179	0.850988	0.00392191	p47	NA && PF00789:UBX domain|PF14555:UBA-like domain|PF08059:SEP domain
FBgn0033183	0.731206	2.54765e-07	CG1620	NA && PF01448:ELM2 domain
FBgn0033209	0.645338	2.21123e-07	CG12107	NA && PF07019:Rab5-interacting protein (Rab5ip)
FBgn0033215	0.463185	4.12026e-05	CG1942	NA && PF03982:Diacylglycerol acyltransferase
FBgn0033224	0.855505	0.00246203	Nop17l	NA && PF08190:pre-RNA processing PIH1/Nop17
FBgn0033232	0.768564	0.00112297	CG12159	NA && PF06679:Protein of unknown function (DUF1180)
FBgn0033246	0.719021	2.35669e-14	ACC	NA && PF00289:Carbamoyl-phosphate synthase L chain, N-terminal domain|PF02786:Carbamoyl-phosphate synthase L chain, ATP binding domain|PF00364:Biotin-requiring enzyme|PF02785:Biotin carboxylase C-terminal domain|PF08326:Acetyl-CoA carboxylase, central region|PF01039:Carboxyl transferase domain
FBgn0033247	0.830596	0.00701156	Nup44A	NA && -
FBgn0033268	0.655657	1.1443e-14	Obp44a	NA && PF01395:PBP/GOBP family
FBgn0033289	0.403175	2.03211e-22	CG2121	NA && PF05978:Ion channel regulatory protein UNC-93
FBgn0033304	0.840416	0.00258471	Cyp6a13	NA && PF00067:Cytochrome P450
FBgn0033317	0.776862	0.00128795	CG8635	NA && PF16543:DRG Family Regulatory Proteins, Tma46|PF00642:Zinc finger C-x8-C-x5-C-x3-H type (and similar)
FBgn0033320	0.687828	1.00805e-09	CG8586	NA && PF00089:Trypsin
FBgn0033321	0.578517	1.76499e-11	CG8738	NA && PF00089:Trypsin
FBgn0033356	0.78438	1.68669e-05	CG8229	NA && -
FBgn0033357	0.570351	1.6539e-09	Tom7	NA && PF08038:TOM7 family
FBgn0033377	0.661064	7.08894e-11	CG8073	NA && PF02879:Phosphoglucomutase/phosphomannomutase, alpha/beta/alpha domain II|PF02880:Phosphoglucomutase/phosphomannomutase, alpha/beta/alpha domain III|PF02878:Phosphoglucomutase/phosphomannomutase, alpha/beta/alpha domain I|PF00408:Phosphoglucomutase/phosphomannomutase, C-terminal domain
FBgn0033402	0.839834	0.00118292	Myd88	NA && PF13676:TIR domain
FBgn0033413	0.855734	0.00395155	prel	NA && PF04707:PRELI-like family
FBgn0033428	0.760334	1.11109e-06	Updo	NA && PF01208:Uroporphyrinogen decarboxylase (URO-D)
FBgn0033431	0.629411	4.60661e-08	CG1827	NA && PF01112:Asparaginase
FBgn0033437	0.731166	8.69035e-06	CG12926	NA && PF00650:CRAL/TRIO domain
FBgn0033439	0.40183	1.9562e-07	CG1773	NA && PF00089:Trypsin
FBgn0033451	0.630968	3.25897e-06	Marc	NA && PF03473:MOSC domain|PF03476:MOSC N-terminal beta barrel domain
FBgn0033464	0.800249	3.5346e-06	CG1441	NA && PF03015:Male sterility protein|PF07993:Male sterility protein
FBgn0033465	0.836853	0.00377002	Etf-QO	NA && PF05187:Electron transfer flavoprotein-ubiquinone oxidoreductase, 4Fe-4S|PF13450:NAD(P)-binding Rossmann-like domain
FBgn0033490	0.360262	0.0040773	CG12917	NA && PF01223:DNA/RNA non-specific endonuclease
FBgn0033518	0.58347	9.26402e-07	Prx2540-2	NA && PF10417:C-terminal domain of 1-Cys peroxiredoxin|PF00578:AhpC/TSA family
FBgn0033520	0.622482	0.00338704	Prx2540-1	NA && PF10417:C-terminal domain of 1-Cys peroxiredoxin|PF00578:AhpC/TSA family
FBgn0033521	0.730519	0.00150727	CG12896	NA && PF00578:AhpC/TSA family|PF10417:C-terminal domain of 1-Cys peroxiredoxin
FBgn0033543	0.681799	9.79401e-07	CG12338	NA && PF01266:FAD dependent oxidoreductase
FBgn0033547	0.622092	0.0029745	CG12935	NA && PF14640:Transmembrane protein 223
FBgn0033570	0.829223	0.00452976	ND-B14	NA && PF05347:Complex 1 protein (LYR family)
FBgn0033574	0.867638	0.00768088	Spn47C	NA && PF00079:Serpin (serine protease inhibitor)
FBgn0033593	0.554441	4.01863e-22	Listericin	NA && -
FBgn0033603	0.491938	0.00268727	Cpr47Ef	NA && PF00379:Insect cuticle protein
FBgn0033608	0.73511	7.16537e-06	CG13220	NA && -
FBgn0033624	0.737915	9.29334e-09	CG12384	NA && PF15228:Death-associated protein
FBgn0033702	0.480877	1.27495e-06	CG8854	NA && -
FBgn0033717	0.864246	0.00211515	CG8839	NA && PF01425:Amidase
FBgn0033728	0.598523	0.000236576	Cpr49Ae	NA && PF00379:Insect cuticle protein
FBgn0033730	0.578835	3.00862e-05	Cpr49Ag	NA && PF00379:Insect cuticle protein
FBgn0033735	0.684093	4.13426e-05	CG8525	NA && PF01791:DeoC/LacD family aldolase
FBgn0033751	0.861864	0.0029634	CG8818	NA && -
FBgn0033761	0.660527	3.06436e-07	CG8778	NA && PF00378:Enoyl-CoA hydratase/isomerase
FBgn0033762	0.768979	5.73869e-07	ZnT49B	NA && PF01545:Cation efflux family
FBgn0033793	0.837405	0.0080478	CG3955	NA && -
FBgn0033798	0.211634	9.58615e-05	CG15870	NA && -
FBgn0033807	0.689605	0.00222064	AQP	NA && -
FBgn0033809	0.567158	2.17388e-11	CG4630	NA && PF00083:Sugar (and other) transporter
FBgn0033814	0.789361	7.99786e-08	Qsox1	NA && PF04777:Erv1 / Alr family|PF00085:Thioredoxin
FBgn0033817	0.643621	4.91464e-08	GstE14	NA && PF00043:Glutathione S-transferase, C-terminal domain|PF13417:Glutathione S-transferase, N-terminal domain
FBgn0033842	0.764585	0.0102642	cbc	NA && PF06807:Pre-mRNA cleavage complex II protein Clp1|PF16575:mRNA cleavage and polyadenylation factor CLP1 P-loop|PF16573:N-terminal beta-sandwich domain of polyadenylation factor
FBgn0033853	0.840502	0.000298462	CG6145	NA && PF01513:ATP-NAD kinase
FBgn0033879	0.667522	1.10388e-15	Echs1	NA && PF00378:Enoyl-CoA hydratase/isomerase
FBgn0033883	0.802294	0.000290942	CG16935	NA && PF00107:Zinc-binding dehydrogenase|PF16884:N-terminal domain of oxidoreductase
FBgn0033912	0.805933	2.40684e-05	RpS23	NA && PF00164:Ribosomal protein S12/S23
FBgn0033926	0.838236	8.12175e-05	Arc1	NA && -
FBgn0033927	0.454861	8.31193e-26	CR10102	NA && -
FBgn0033949	0.69426	0.00327779	CG10131	NA && PF00725:3-hydroxyacyl-CoA dehydrogenase, C-terminal domain|PF02737:3-hydroxyacyl-CoA dehydrogenase, NAD binding domain
FBgn0033961	0.554348	2.00141e-15	ND-B15	NA && PF07225:NADH-ubiquinone oxidoreductase B15 subunit (NDUFB4)
FBgn0033972	0.650758	2.63307e-08	Ciao1	NA && PF00400:WD domain, G-beta repeat
FBgn0033978	0.57009	2.88202e-18	Cyp6a23	NA && PF00067:Cytochrome P450
FBgn0033980	0.775488	2.14087e-07	Cyp6a20	NA && PF00067:Cytochrome P450
FBgn0033981	0.552445	6.907e-17	Cyp6a21	NA && PF00067:Cytochrome P450
FBgn0034010	0.38837	1.62883e-05	CG8157	NA && -
FBgn0034035	0.682397	0.000194673	CG8207	NA && PF00483:Nucleotidyl transferase|PF00132:Bacterial transferase hexapeptide (six repeats)
FBgn0034045	0.560075	1.31743e-14	CG8249	NA && PF00083:Sugar (and other) transporter
FBgn0034061	0.75654	0.00189179	Ufc1	NA && PF08694:Ubiquitin-fold modifier-conjugating enzyme 1
FBgn0034067	0.805636	0.000211197	CG8399	NA && PF03351:DOMON domain|PF02014:Reeler domain
FBgn0034069	0.701573	0.00244282	CG8401	NA && PF15882:Domain of unknown function (DUF4735)
FBgn0034093	0.685543	1.17848e-05	CG15706	NA && PF03825:Nucleoside H+ symporter|PF12832:MFS_1 like family
FBgn0034094	0.632376	2.32666e-09	Tsf3	NA && PF00405:Transferrin
FBgn0034117	0.724933	4.14406e-06	CG7997	NA && PF16499:Alpha galactosidase A
FBgn0034126	0.580709	0.00190088	jtb	NA && PF06757:Insect allergen related repeat, nitrile-specifier detoxification
FBgn0034139	0.518307	6.12265e-05	CG4927	NA && PF00089:Trypsin
FBgn0034140	0.769774	1.46097e-06	Lst	NA && -
FBgn0034165	0.605324	4.94095e-12	CG6435	NA && PF05497:Destabilase
FBgn0034166	0.742644	0.00433467	CG6472	NA && PF00151:Lipase
FBgn0034191	0.697126	0.00282772	CG6984	NA && PF00378:Enoyl-CoA hydratase/isomerase
FBgn0034229	0.595418	2.7055e-22	CG4847	NA && PF08246:Cathepsin propeptide inhibitor domain (I29)|PF00112:Papain family cysteine protease
FBgn0034237	0.866404	0.00388002	eIF3b	NA && PF08662:Eukaryotic translation initiation factor eIF2A|PF00076:RNA recognition motif. (a.k.a. RRM, RBD, or RNP domain)
FBgn0034242	0.725007	0.00017072	CG14480	NA && PF00505:HMG (high mobility group) box|PF10187:N-terminal domain of NEFA-interacting nuclear protein NIP30
FBgn0034276	0.649658	6.10814e-06	Sardh	NA && PF16350:FAD dependent oxidoreductase central domain|PF01571:Aminomethyltransferase folate-binding domain|PF08669:Glycine cleavage T-protein C-terminal barrel domain|PF01266:FAD dependent oxidoreductase
FBgn0034331	0.439451	5.37048e-45	CG15067	NA && PF08194:DIM protein
FBgn0034335	0.367218	2.02273e-68	GstE1	NA && PF13417:Glutathione S-transferase, N-terminal domain|PF00043:Glutathione S-transferase, C-terminal domain
FBgn0034354	0.531309	7.54559e-07	GstE11	NA && PF13417:Glutathione S-transferase, N-terminal domain|PF14497:Glutathione S-transferase, C-terminal domain
FBgn0034390	0.297399	9.6139e-06	CG15093	NA && PF14833:NAD-binding of NADP-dependent 3-hydroxyisobutyrate dehydrogenase|PF03446:NAD binding domain of 6-phosphogluconate dehydrogenase
FBgn0034396	0.783332	0.00355932	CG15097	NA && PF00651:BTB/POZ domain|PF07707:BTB And C-terminal Kelch|PF01344:Kelch motif
FBgn0034401	0.846658	0.00516748	MetRS	NA && PF09334:tRNA synthetases class I (M)|PF14497:Glutathione S-transferase, C-terminal domain|PF00458:WHEP-TRS domain
FBgn0034405	0.670652	1.75341e-17	Jheh2	NA && PF06441:Epoxide hydrolase N terminus
FBgn0034451	0.764826	0.00461345	TBCB	NA && PF01302:CAP-Gly domain|PF14560:Ubiquitin-like domain
FBgn0034454	0.392063	1.18392e-08	CG15120	NA && PF10274:Parkin co-regulated protein
FBgn0034468	0.376924	1.82518e-14	Obp56a	NA && PF01395:PBP/GOBP family
FBgn0034470	0.729148	2.42185e-09	Obp56d	NA && PF01395:PBP/GOBP family
FBgn0034480	0.710251	0.000263447	CG16898	NA && PF02958:Ecdysteroid kinase
FBgn0034500	0.847037	0.0103544	CG11200	NA && PF00106:short chain dehydrogenase
FBgn0034512	0.578614	2.12858e-05	CG18067	NA && -
FBgn0034515	0.0242217	0.000628104	CG13428	NA && -
FBgn0034576	0.757546	5.26378e-08	ND-B14.7	NA && -
FBgn0034588	0.884454	0.00797295	CG9394	NA && PF03009:Glycerophosphoryl diester phosphodiesterase family|PF00686:Starch binding domain
FBgn0034598	0.872923	0.00503635	CG4266	NA && PF04818:RNA polymerase II-binding domain.|PF00076:RNA recognition motif. (a.k.a. RRM, RBD, or RNP domain)
FBgn0034605	0.682724	1.70928e-11	CG15661	NA && PF00201:UDP-glucoronosyl and UDP-glucosyl transferase
FBgn0034618	0.665297	6.3703e-10	CG9485	NA && PF14702:central domain of human glycogen debranching enzyme|PF14699:N-terminal domain from the human glycogen debranching enzyme|PF06202:Amylo-alpha-1,6-glucosidase|PF14701:glucanotransferase domain of human glycogen debranching enzyme
FBgn0034622	0.440804	9.6005e-11	CG15666	NA && PF14727:PTHB1 N-terminus|PF14728:PTHB1 C-terminus
FBgn0034645	0.469266	3.39291e-28	ND-B12	NA && PF08122:NADH-ubiquinone oxidoreductase B12 subunit family
FBgn0034654	0.835554	0.00444836	eIF3k	NA && PF10075:CSN8/PSMD8/EIF3K family
FBgn0034693	0.807028	8.8361e-07	CG11073	NA && -
FBgn0034697	0.839041	0.00938658	GM130	NA && PF15070:Putative golgin subfamily A member 2-like protein 5
FBgn0034706	0.832493	0.00111742	CG11275	NA && PF00651:BTB/POZ domain
FBgn0034717	0.734262	3.81082e-05	CG5819	NA && PF13855:Leucine rich repeat
FBgn0034733	0.706927	9.9881e-08	CG4752	NA && PF05378:Hydantoinase/oxoprolinase N-terminal region|PF02538:Hydantoinase B/oxoprolinase|PF01968:Hydantoinase/oxoprolinase
FBgn0034743	0.852056	0.000344262	RpS16	NA && PF00380:Ribosomal protein S9/S16
FBgn0034756	0.517062	3.92176e-05	Cyp6d2	NA && PF00067:Cytochrome P450
FBgn0034761	0.691602	1.00866e-10	CG4250	NA && PF10601:LITAF-like zinc ribbon domain
FBgn0034766	0.475668	0.000492355	Obp59a	NA && PF01395:PBP/GOBP family
FBgn0034792	0.860477	0.00794755	YME1L	NA && PF00004:ATPase family associated with various cellular activities (AAA)|PF01434:Peptidase family M41
FBgn0034793	0.664442	4.03571e-08	asrij	NA && PF07051:Ovarian carcinoma immunoreactive antigen (OCIA)
FBgn0034860	0.843303	7.76193e-05	CG9812	NA && -
FBgn0034885	0.743894	4.6477e-09	Eglp4	NA && PF00230:Major intrinsic protein
FBgn0034887	0.764497	1.12243e-06	St1	NA && PF00685:Sulfotransferase domain
FBgn0034902	0.586539	8.47396e-13	CG5532	NA && PF03647:Transmembrane proteins 14C
FBgn0034925	0.713975	0.000714767	CG5339	NA && PF05219:DREV methyltransferase
FBgn0034936	0.789002	0.00121001	CG2970	NA && PF01145:SPFH domain / Band 7 family|PF16200:C-terminal region of band_7
FBgn0034985	0.818066	6.63852e-06	CG3328	NA && PF05224:NDT80 / PhoG like DNA-binding family|PF13887:Myelin gene regulatory factor -C-terminal domain 1|PF13884:Chaperone of endosialidase
FBgn0034986	0.699369	0.00082867	mRpS17	NA && PF00366:Ribosomal protein S17
FBgn0034999	0.760245	0.0011531	CG3394	NA && PF00501:AMP-binding enzyme|PF13193:AMP-binding enzyme C-terminal domain
FBgn0035046	0.674731	5.52635e-07	ND-19	NA && PF06747:CHCH domain
FBgn0035082	0.775001	0.00189979	CG2811	NA && PF06094:Gamma-glutamyl cyclotransferase, AIG2-like
FBgn0035083	0.723755	1.65042e-05	Tina-1	NA && PF06094:Gamma-glutamyl cyclotransferase, AIG2-like
FBgn0035089	0.836096	0.00233026	Phk-3	NA && PF03392:Insect pheromone-binding family, A10/OS-D
FBgn0035091	0.770378	1.40621e-06	CG3829	NA && PF01130:CD36 family
FBgn0035107	0.834982	0.00496712	mri	NA && PF16017:BTB/POZ domain
FBgn0035147	0.735853	7.45401e-06	Gale	NA && PF16363:GDP-mannose 4,6 dehydratase
FBgn0035186	0.778397	0.00149095	CG13912	NA && -
FBgn0035189	0.220192	2.00091e-25	CG9119	NA && PF08925:Domain of Unknown Function (DUF1907)
FBgn0035193	0.409438	5.49809e-05	CG9192	NA && -
FBgn0035203	0.77198	0.000744835	CG9149	NA && PF00108:Thiolase, N-terminal domain|PF02803:Thiolase, C-terminal domain
FBgn0035205	0.809674	1.37476e-05	Ctr9	NA && PF13414:TPR repeat
FBgn0035206	0.709394	1.90908e-06	CG9186	NA && PF10230:Uncharacterised conserved protein (DUF2305)
FBgn0035207	0.643866	1.08008e-28	Herc4	NA && PF00632:HECT-domain (ubiquitin-transferase)|PF00415:Regulator of chromosome condensation (RCC1) repeat
FBgn0035210	0.48074	0.00961345	msd5	NA && -
FBgn0035227	0.825864	6.63823e-05	Iml1	NA && PF12257:Protein of unknown function (DUF3608)
FBgn0035231	0.732786	3.06946e-09	Pcyt2	NA && PF01467:Cytidylyltransferase-like
FBgn0035244	0.858719	0.00635366	ABCB7	NA && PF07673:Protein of unknown function (DUF1602)|PF00664:ABC transporter transmembrane region|PF00005:ABC transporter
FBgn0035258	0.530291	0.0113746	CG13931	NA && -
FBgn0035266	0.719842	3.09735e-08	Gk2	NA && PF02782:FGGY family of carbohydrate kinases, C-terminal domain|PF00370:FGGY family of carbohydrate kinases, N-terminal domain
FBgn0035271	0.600004	0.00212861	CG2021	NA && PF01423:LSM domain
FBgn0035294	0.780223	0.00231535	Mfap1	NA && PF06991:Microfibril-associated/Pre-mRNA processing
FBgn0035298	0.426243	5.89158e-37	SCOT	NA && PF01144:Coenzyme A transferase
FBgn0035308	0.629958	0.00553949	CG15822	NA && -
FBgn0035323	0.323188	2.08562e-10	CG13807	NA && PF15320:mRNA cap methylation, RNMT-activating mini protein
FBgn0035355	0.578372	1.71534e-06	CG16985	NA && PF03061:Thioesterase superfamily
FBgn0035356	0.644566	3.05361e-06	CG16986	NA && PF03061:Thioesterase superfamily
FBgn0035359	0.698209	0.000231499	CG1143	NA && -
FBgn0035370	0.769305	0.000215491	Non2	NA && PF08766:DEK C terminal domain|PF02201:SWIB/MDM2 domain
FBgn0035372	0.829576	0.0104959	CG12093	NA && PF11303:Protein of unknown function (DUF3105)
FBgn0035392	0.746946	0.000159757	CG1271	NA && PF02782:FGGY family of carbohydrate kinases, C-terminal domain|PF00370:FGGY family of carbohydrate kinases, N-terminal domain
FBgn0035422	0.891848	0.0058864	RpL28	NA && PF01778:Ribosomal L28e protein family
FBgn0035452	0.668508	0.00246195	CG10359	NA && PF00147:Fibrinogen beta and gamma chains, C-terminal globular domain
FBgn0035473	0.86711	0.00890352	mge	NA && PF04281:Mitochondrial import receptor subunit Tom22
FBgn0035484	0.602739	2.09502e-13	CG11594	NA && PF13920:Zinc finger, C3HC4 type (RING finger)|PF02782:FGGY family of carbohydrate kinases, C-terminal domain|PF00370:FGGY family of carbohydrate kinases, N-terminal domain
FBgn0035501	0.779709	2.80999e-05	CG1299	NA && PF00089:Trypsin|PF12032:Regulatory CLIP domain of proteinases
FBgn0035520	0.763817	0.00913993	CG11586	NA && PF12171:Zinc-finger double-stranded RNA-binding
FBgn0035521	0.804277	0.00321274	VhaM9.7-a	NA && PF05493:ATP synthase subunit H
FBgn0035529	0.662654	9.62257e-05	Fdx2	NA && PF00111:2Fe-2S iron-sulfur cluster binding domain
FBgn0035544	0.714677	0.000134181	CG15021	NA && -
FBgn0035550	0.00152035	6.74809e-15	CG11349	NA && -
FBgn0035557	0.443605	1.71121e-06	CG11353	NA && PF01757:Acyltransferase family
FBgn0035583	0.0350757	1.88873e-27	CG13704	NA && -
FBgn0035679	0.754427	0.00141215	CG10467	NA && PF01263:Aldose 1-epimerase
FBgn0035710	0.847881	0.000913681	SP1173	NA && -
FBgn0035726	0.730777	1.50792e-11	CG9953	NA && PF05577:Serine carboxypeptidase S28
FBgn0035770	0.831634	9.03301e-05	pst	NA && PF16013:Domain of unknown function (DUF4781)
FBgn0035791	0.707999	2.6408e-05	CG8539	NA && PF00246:Zinc carboxypeptidase
FBgn0035806	0.763222	4.16884e-05	PGRP-SD	NA && PF01510:N-acetylmuramoyl-L-alanine amidase
FBgn0035817	0.69364	1.25357e-08	CG7409	NA && PF00011:Hsp20/alpha crystallin family
FBgn0035825	0.752443	0.0026788	CG8111	NA && PF07787:Protein of unknown function (DUF1625)
FBgn0035861	0.163659	0.000255563	CG7213	NA && -
FBgn0035868	0.31319	2.85474e-10	CG7194	NA && PF03281:Mab-21 protein
FBgn0035873	0.529319	4.15721e-15	CG13670	NA && PF00379:Insect cuticle protein
FBgn0035906	0.82196	0.000217244	GstO2	NA && PF13410:Glutathione S-transferase, C-terminal domain|PF13417:Glutathione S-transferase, N-terminal domain
FBgn0035968	0.668606	5.42123e-05	Slc45-1	NA && PF13347:MFS/sugar transport protein
FBgn0035978	0.722261	1.68684e-07	UGP	NA && PF01704:UTP--glucose-1-phosphate uridylyltransferase
FBgn0036020	0.69075	0.000106533	CG8336	NA && PF00160:Cyclophilin type peptidyl-prolyl cis-trans isomerase/CLD|PF13414:TPR repeat
FBgn0036030	0.823252	0.000291013	CG6767	NA && PF14572:Phosphoribosyl synthetase-associated domain|PF13793:N-terminal domain of ribose phosphate pyrophosphokinase
FBgn0036046	0.662969	1.06882e-12	Ilp2	NA && PF00049:Insulin/IGF/Relaxin family
FBgn0036106	0.684138	1.28124e-24	CG6409	NA && -
FBgn0036135	0.749394	0.00295863	mRpL2	NA && PF00181:Ribosomal Proteins L2, RNA binding domain|PF03947:Ribosomal Proteins L2, C-terminal domain
FBgn0036145	0.778125	4.61819e-05	CG7607	NA && PF07679:Immunoglobulin I-set domain
FBgn0036146	0.811501	0.00836456	CG14141	NA && PF07679:Immunoglobulin I-set domain
FBgn0036157	0.670666	4.59125e-05	CG7560	NA && PF02219:Methylenetetrahydrofolate reductase
FBgn0036186	0.398874	3.61808e-05	CG6071	NA && PF01433:Peptidase family M1|PF11838:ERAP1-like C-terminal domain|PF01391:Collagen triple helix repeat (20 copies)
FBgn0036199	0.820224	0.00151201	Bmcp	NA && PF00153:Mitochondrial carrier protein
FBgn0036208	0.725971	1.51155e-05	CG10361	NA && PF00155:Aminotransferase class I and II
FBgn0036211	0.809132	8.45951e-05	CG5946	NA && PF00970:Oxidoreductase FAD-binding domain|PF00175:Oxidoreductase NAD-binding domain
FBgn0036213	0.826512	8.21639e-05	RpL10Ab	NA && PF00687:Ribosomal protein L1p/L10e family
FBgn0036262	0.680932	2.70174e-15	CG6910	NA && PF05153:Myo-inositol oxygenase
FBgn0036290	0.651488	1.1694e-11	CG10638	NA && PF00248:Aldo/keto reductase family
FBgn0036294	0.794273	0.00429981	CG10654	NA && PF07776:Zinc-finger associated domain (zf-AD)
FBgn0036298	0.788169	0.0037666	nst	NA && PF00408:Phosphoglucomutase/phosphomannomutase, C-terminal domain|PF02878:Phosphoglucomutase/phosphomannomutase, alpha/beta/alpha domain I
FBgn0036316	0.629151	1.49479e-21	CG10960	NA && PF00083:Sugar (and other) transporter
FBgn0036334	0.73981	1.86911e-05	CG11267	NA && PF00166:Chaperonin 10 Kd subunit
FBgn0036337	0.861894	0.00363897	AdenoK	NA && PF00294:pfkB family carbohydrate kinase
FBgn0036340	0.870972	0.0103347	SRm160	NA && PF01480:PWI domain
FBgn0036359	0.71416	0.000521199	CG14105	NA && PF13414:TPR repeat
FBgn0036395	0.450939	0.000480157	CG17361	NA && PF07776:Zinc-finger associated domain (zf-AD)
FBgn0036406	0.593583	0.00244313	CG13484	NA && PF15502:M-phase-specific PLK1-interacting protein
FBgn0036449	0.714244	6.44726e-13	bmm	NA && PF01734:Patatin-like phospholipase
FBgn0036450	0.776212	0.00156531	Tdrd3	NA && PF06003:Survival motor neuron protein (SMN)|PF00627:UBA/TS-N domain|PF08585:RecQ mediated genome instability protein
FBgn0036454	0.874959	0.00309801	CG17839	NA && PF00041:Fibronectin type III domain|PF01682:DB module|PF00047:Immunoglobulin domain|PF07679:Immunoglobulin I-set domain
FBgn0036488	0.697088	0.000686948	CG6878	NA && PF10247:Reactive mitochondrial oxygen species modulator 1
FBgn0036501	0.76896	1.20053e-05	CG7272	NA && PF03083:Sugar efflux transporter for intercellular exchange
FBgn0036547	0.76072	0.000128224	CG17032	NA && -
FBgn0036550	0.658567	0.000100261	CG17026	NA && PF00459:Inositol monophosphatase family
FBgn0036560	0.806023	4.07513e-05	CG5895	NA && -
FBgn0036585	0.269327	0.00695943	CG13071	NA && -
FBgn0036587	0.815186	0.0113166	CG4950	NA && PF13855:Leucine rich repeat
FBgn0036589	0.573019	0.00400475	CG13067	NA && -
FBgn0036597	0.315046	2.7627e-30	CG4962	NA && -
FBgn0036612	0.280155	0.00704961	CG4998	NA && PF00089:Trypsin
FBgn0036619	0.750617	2.7317e-07	Cpr72Ec	NA && PF00379:Insect cuticle protein
FBgn0036620	0.722345	6.99942e-10	CG4842	NA && PF00106:short chain dehydrogenase
FBgn0036623	0.866027	0.00929477	CG4729	NA && PF01553:Acyltransferase|PF16076:Acyltransferase C-terminus
FBgn0036659	0.742056	2.41492e-06	CG9701	NA && -
FBgn0036665	0.61852	0.000130831	CG13024	NA && -
FBgn0036691	0.684729	0.0039768	beg	NA && PF00698:Acyl transferase domain
FBgn0036698	0.639843	1.88221e-12	CG7724	NA && PF01073:3-beta hydroxysteroid dehydrogenase/isomerase family
FBgn0036726	0.734834	4.2421e-09	QIL1	NA && PF15884:Protein QIL1
FBgn0036733	0.703079	0.00070067	U4-U6-60K	NA && PF00400:WD domain, G-beta repeat|PF08799:pre-mRNA processing factor 4 (PRP4) like
FBgn0036757	0.191385	1.06329e-27	Ir75a	NA && PF00060:Ligand-gated ion channel
FBgn0036759	0.606567	2.08904e-13	CG5577	NA && PF13344:Haloacid dehalogenase-like hydrolase|PF13242:HAD-hyrolase-like
FBgn0036762	0.833839	0.000171367	CG7430	NA && PF02852:Pyridine nucleotide-disulphide oxidoreductase, dimerisation domain|PF07992:Pyridine nucleotide-disulphide oxidoreductase
FBgn0036764	0.823046	0.00631914	CG5535	NA && PF13906:C-terminus of AA_permease|PF13520:Amino acid permease
FBgn0036765	0.653739	1.3494e-05	CG7408	NA && PF00884:Sulfatase
FBgn0036768	0.401574	2.50934e-13	CG7402	NA && PF00884:Sulfatase
FBgn0036769	0.783529	1.13413e-05	Tsp74F	NA && PF00335:Tetraspanin family
FBgn0036774	0.66997	5.46638e-05	mRpS26	NA && PF14943:Mitochondrial ribosome subunit S26
FBgn0036781	0.127895	0.00251972	CG13699	NA && -
FBgn0036813	0.821472	0.00136514	Atg3	NA && PF03986:Autophagocytosis associated protein (Atg3), N-terminal domain|PF10381:Autophagocytosis associated protein C-terminal|PF03987:Autophagocytosis associated protein, active-site domain
FBgn0036820	0.807921	0.0021811	Grx1	NA && PF00462:Glutaredoxin
FBgn0036824	0.561356	1.1045e-23	CG3902	NA && PF00441:Acyl-CoA dehydrogenase, C-terminal domain|PF02770:Acyl-CoA dehydrogenase, middle domain|PF02771:Acyl-CoA dehydrogenase, N-terminal domain
FBgn0036825	0.708989	8.26488e-13	RpL26	NA && PF00467:KOW motif|PF16906:Ribosomal proteins L26 eukaryotic, L24P archaeal
FBgn0036835	0.358254	0.000395037	CG14075	NA && -
FBgn0036857	0.686932	6.79861e-09	CG9629	NA && PF00171:Aldehyde dehydrogenase family
FBgn0036880	0.386951	1.8964e-13	Cpr76Bc	NA && PF00379:Insect cuticle protein
FBgn0036887	0.772693	0.000192682	CG9231	NA && PF06388:Protein of unknown function (DUF1075)
FBgn0036891	0.707964	5.0721e-13	CG9372	NA && PF00089:Trypsin
FBgn0036910	0.716559	1.18241e-09	Cyp305a1	NA && PF00067:Cytochrome P450
FBgn0036920	0.788896	0.0076823	CG8004	NA && -
FBgn0036945	0.534252	7.64822e-06	Ssk	NA && -
FBgn0036964	0.726522	0.00491566	FRG1	NA && PF06229:FRG1-like domain
FBgn0036986	0.731489	1.32784e-05	CG5282	NA && PF01244:Membrane dipeptidase (Peptidase family M19)
FBgn0036992	0.5928	2.28208e-19	CG11796	NA && PF00903:Glyoxalase/Bleomycin resistance protein/Dioxygenase superfamily|PF13669:Glyoxalase/Bleomycin resistance protein/Dioxygenase superfamily
FBgn0036997	0.719393	1.05437e-06	CG5955	NA && PF01370:NAD dependent epimerase/dehydratase family
FBgn0037001	0.890803	0.00872552	ND-39	NA && PF01370:NAD dependent epimerase/dehydratase family
FBgn0037024	0.803729	0.000393346	tzn	NA && PF16123:Hydroxyacylglutathione hydrolase C-terminus|PF00753:Metallo-beta-lactamase superfamily
FBgn0037051	0.806047	1.10863e-05	CG10565	NA && PF00226:DnaJ domain|PF16717:Ribosome-associated complex head domain|PF00249:Myb-like DNA-binding domain
FBgn0037057	0.684095	4.50279e-09	CG10512	NA && PF02615:Malate/L-lactate dehydrogenase
FBgn0037063	0.726236	1.99021e-10	CG9391	NA && PF00459:Inositol monophosphatase family
FBgn0037090	0.609137	1.11164e-13	Est-Q	NA && PF00135:Carboxylesterase family
FBgn0037102	0.743356	0.00181985	CRIF	NA && PF10147:Growth arrest and DNA-damage-inducible proteins-interacting protein 1
FBgn0037108	0.863034	0.00785888	Alg11	NA && PF15924:ALG11 mannosyltransferase N-terminus|PF00534:Glycosyl transferases group 1
FBgn0037110	0.639589	1.4092e-06	ORMDL	NA && PF04061:ORMDL family
FBgn0037135	0.751223	4.46483e-11	CG7414	NA && PF08662:Eukaryotic translation initiation factor eIF2A
FBgn0037156	0.663711	0.00100349	CG11523	NA && PF05303:Protein of unknown function (DUF727)
FBgn0037163	0.883327	0.00976958	laza	NA && PF01569:PAP2 superfamily
FBgn0037166	0.642827	8.9562e-21	CG11426	NA && PF01569:PAP2 superfamily
FBgn0037186	0.70359	0.00013311	CG11241	NA && PF00202:Aminotransferase class-III
FBgn0037199	0.804604	0.000277672	CG11137	NA && PF06417:Protein of unknown function (DUF1077)
FBgn0037202	0.587962	0.0018552	Ssl1	NA && PF04056:Ssl1-like|PF07975:TFIIH C1-like domain
FBgn0037213	0.851337	0.002654	CG12581	NA && -
FBgn0037215	0.79487	6.96255e-07	beta-Man	NA && -
FBgn0037228	0.822101	0.00295022	CG1092	NA && -
FBgn0037230	0.803318	0.000367287	CG9780	NA && PF05649:Peptidase family M13
FBgn0037231	0.686036	0.00232116	Vps24	NA && PF00089:Trypsin|PF03357:Snf7|PF12032:Regulatory CLIP domain of proteinases
FBgn0037238	0.741642	3.72783e-10	CG1090	NA && PF01699:Sodium/calcium exchanger protein
FBgn0037249	0.8905	0.00513354	eIF3a	NA && PF01399:PCI domain
FBgn0037265	0.697863	2.23893e-07	spartin	NA && PF06911:Senescence-associated protein
FBgn0037270	0.872336	0.00130532	eIF3f1	NA && PF01398:JAB1/Mov34/MPN/PAD-1 ubiquitin protease|PF13012:Maintenance of mitochondrial structure and function
FBgn0037290	0.736305	1.67507e-09	CG1124	NA && PF06585:Haemolymph juvenile hormone binding protein (JHBP)
FBgn0037293	0.810711	0.00416254	CG12007	NA && PF01239:Protein prenyltransferase alpha subunit repeat
FBgn0037298	0.643953	2.07707e-19	CG2604	NA && PF03435:Saccharopine dehydrogenase NADP binding domain
FBgn0037328	0.699646	1.98467e-16	RpL35A	NA && PF01247:Ribosomal protein L35Ae
FBgn0037329	0.828451	0.00389062	POLDIP2	NA && PF04379:Protein of unknown function (DUF525)
FBgn0037341	0.834017	0.0016099	CG12746	NA && PF01569:PAP2 superfamily
FBgn0037351	0.843511	0.000522632	RpL13A	NA && -
FBgn0037354	0.808623	0.0110785	CG12171	NA && PF00106:short chain dehydrogenase
FBgn0037356	0.802968	0.00238645	CG12170	NA && PF00109:Beta-ketoacyl synthase, N-terminal domain|PF02801:Beta-ketoacyl synthase, C-terminal domain
FBgn0037387	0.732651	4.04542e-13	CG1213	NA && PF00083:Sugar (and other) transporter
FBgn0037391	0.851113	0.00325915	CG2017	NA && PF00009:Elongation factor Tu GTP binding domain
FBgn0037433	0.641146	1.25641e-15	CG17919	NA && PF01161:Phosphatidylethanolamine-binding protein
FBgn0037443	0.858087	0.000619449	Dmtn	NA && PF10267:Predicted transmembrane and coiled-coil 2 protein
FBgn0037513	0.777058	0.000254999	pyd3	NA && PF00795:Carbon-nitrogen hydrolase
FBgn0037515	0.830508	0.000414227	Sp7	NA && PF12032:Regulatory CLIP domain of proteinases|PF00089:Trypsin
FBgn0037533	0.830798	1.81582e-05	CD98hc	NA && PF16028:Solute carrier family 3 member 2 N-terminus|PF00128:Alpha amylase, catalytic domain
FBgn0037548	0.667301	1.7082e-06	CG7900	NA && PF01425:Amidase
FBgn0037553	0.6532	1.15883e-05	CG18249	NA && PF13855:Leucine rich repeat
FBgn0037607	0.701877	2.6837e-07	CG8036	NA && PF02780:Transketolase, C-terminal domain|PF02779:Transketolase, pyrimidine binding domain|PF00456:Transketolase, thiamine diphosphate binding domain
FBgn0037653	0.751403	0.000176564	CG11982	NA && PF13639:Ring finger domain|PF14369:zinc-ribbon
FBgn0037655	0.890643	0.0111844	Kcmf1	NA && -
FBgn0037678	0.343341	0.000428459	CG16749	NA && PF00089:Trypsin
FBgn0037686	0.69334	9.35188e-15	RpL34b	NA && PF01199:Ribosomal protein L34e
FBgn0037697	0.661846	1.03234e-14	GstZ2	NA && PF13417:Glutathione S-transferase, N-terminal domain
FBgn0037709	0.733767	2.50441e-05	CG8199	NA && PF00676:Dehydrogenase E1 component
FBgn0037713	0.715605	0.000856108	CG16790	NA && PF09749:Uncharacterised conserved protein
FBgn0037715	0.809163	5.5146e-05	CG9399	NA && PF03650:Uncharacterised protein family (UPF0041)
FBgn0037720	0.808423	9.31458e-06	CG8312	NA && PF14719:Phosphotyrosine interaction domain (PTB/PID)
FBgn0037727	0.659955	5.55003e-06	CG8358	NA && PF01431:Peptidase family M13|PF05649:Peptidase family M13
FBgn0037744	0.736223	4.05701e-08	CG8417	NA && PF01238:Phosphomannose isomerase type I
FBgn0037749	0.791236	0.00125333	CG9471	NA && PF13460:NAD(P)H-binding
FBgn0037750	0.731472	0.00213668	Whamy	NA && PF02205:WH2 motif
FBgn0037788	0.75909	1.3273e-07	CG3940	NA && PF00194:Eukaryotic-type carbonic anhydrase
FBgn0037801	0.514617	1.11212e-11	CG3999	NA && PF02347:Glycine cleavage system P-protein
FBgn0037807	0.694055	0.00011623	CG6293	NA && PF00860:Permease family
FBgn0037817	0.692655	8.77331e-06	Cyp12e1	NA && PF00067:Cytochrome P450
FBgn0037822	0.836117	0.0110011	CG14683	NA && PF01795:MraW methylase family
FBgn0037835	0.862609	0.00501823	CG14687	NA && PF00612:IQ calmodulin-binding motif
FBgn0037845	0.601932	5.3465e-07	CG14694	NA && PF01770:Reduced folate carrier
FBgn0037873	0.698744	4.47613e-12	SdhC	NA && PF01127:Succinate dehydrogenase/Fumarate reductase transmembrane subunit
FBgn0037881	0.845902	0.00693214	GCC88	NA && PF01465:GRIP domain
FBgn0037891	0.873895	0.00379181	CG5214	NA && PF00198:2-oxoacid dehydrogenases acyltransferase (catalytic domain)|PF00364:Biotin-requiring enzyme
FBgn0037895	0.808773	0.00435087	CG6723	NA && PF00474:Sodium:solute symporter family
FBgn0037896	0.866283	0.00435827	ninaG	NA && PF00732:GMC oxidoreductase|PF05199:GMC oxidoreductase
FBgn0037899	0.734093	1.80813e-09	RpL24-like	NA && PF01246:Ribosomal protein L24e
FBgn0037906	0.722208	0.00204668	PGRP-LB	NA && PF01510:N-acetylmuramoyl-L-alanine amidase
FBgn0037913	0.579667	4.10484e-18	fabp	NA && PF00061:Lipocalin / cytosolic fatty-acid binding protein family|PF00153:Mitochondrial carrier protein
FBgn0037930	0.686906	0.000132693	CG14715	NA && PF00254:FKBP-type peptidyl-prolyl cis-trans isomerase
FBgn0037934	0.808219	0.00279587	CG6830	NA && PF02958:Ecdysteroid kinase
FBgn0037935	0.803655	0.000194996	CG6834	NA && PF02958:Ecdysteroid kinase
FBgn0037955	0.761889	6.41974e-06	CG6950	NA && PF00155:Aminotransferase class I and II
FBgn0037973	0.154976	1.68163e-94	CG18547	NA && PF00248:Aldo/keto reductase family
FBgn0037974	0.0969581	1.08715e-31	CG12224	NA && PF00248:Aldo/keto reductase family
FBgn0037975	0.203125	0.00130163	CG3397	NA && PF00248:Aldo/keto reductase family
FBgn0038017	0.654511	0.00560771	CG4115	NA && -
FBgn0038037	0.862685	0.00078756	Cyp9f2	NA && PF00067:Cytochrome P450
FBgn0038053	0.852267	0.00108304	CG18549	NA && PF05978:Ion channel regulatory protein UNC-93
FBgn0038080	0.556932	3.69797e-06	CG12279	NA && PF00581:Rhodanese-like domain|PF00476:DNA polymerase family A
FBgn0038088	0.8375	0.00166981	CG10126	NA && PF13499:EF-hand domain pair
FBgn0038105	0.814435	0.00152024	yellow-f2	NA && PF03022:Major royal jelly protein
FBgn0038113	0.653224	3.07519e-05	CG11668	NA && PF00089:Trypsin
FBgn0038115	0.679543	6.36272e-08	CG7966	NA && PF05694:56kDa selenium binding protein (SBP56)
FBgn0038130	0.706413	0.0015359	CG8630	NA && PF00487:Fatty acid desaturase
FBgn0038142	0.529527	1.71394e-11	CheA87a	NA && PF06477:Protein of unknown function (DUF1091)
FBgn0038145	0.838139	2.53328e-05	Droj2	NA && PF00226:DnaJ domain|PF00684:DnaJ central domain|PF01556:DnaJ C terminal domain
FBgn0038149	0.883845	0.00840172	GILT1	NA && PF03227:Gamma interferon inducible lysosomal thiol reductase (GILT)
FBgn0038160	0.453529	5.83795e-36	CG9759	NA && -
FBgn0038172	0.696994	9.65615e-09	Adgf-D	NA && PF08451:Adenosine/AMP deaminase N-terminal|PF00962:Adenosine/AMP deaminase
FBgn0038179	0.511077	8.07347e-22	CG9312	NA && -
FBgn0038180	0.710994	0.00462632	Cht5	NA && PF01607:Chitin binding Peritrophin-A domain|PF00704:Glycosyl hydrolases family 18
FBgn0038194	0.71937	1.33801e-10	Cyp6d5	NA && PF00067:Cytochrome P450
FBgn0038197	0.874361	0.00412711	foxo	NA && PF00250:Forkhead domain
FBgn0038198	0.837668	0.000196663	Npc2b	NA && PF02221:ML domain
FBgn0038243	0.677118	4.13326e-07	CG8066	NA && PF00031:Cystatin domain
FBgn0038257	0.534621	1.54463e-13	smp-30	NA && PF08450:SMP-30/Gluconolaconase/LRE-like region
FBgn0038277	0.515203	0.00881889	RpS5b	NA && PF00177:Ribosomal protein S7p/S5e
FBgn0038279	0.736963	4.67501e-07	Sdr	NA && PF01030:Receptor L domain|PF00757:Furin-like cysteine rich region
FBgn0038321	0.788748	8.78036e-07	CG6218	NA && PF01869:BadF/BadG/BcrA/BcrD ATPase family
FBgn0038326	0.735998	8.12265e-05	CG5044	NA && PF16113:Enoyl-CoA hydratase/isomerase
FBgn0038349	0.78307	1.99308e-09	AOX3	NA && PF00941:FAD binding domain in molybdopterin dehydrogenase|PF03450:CO dehydrogenase flavoprotein C-terminal domain|PF01315:Aldehyde oxidase and xanthine dehydrogenase, a/b hammerhead domain|PF02738:Molybdopterin-binding domain of aldehyde dehydrogenase|PF01799:[2Fe-2S] binding domain
FBgn0038354	0.67478	1.62365e-05	CG5404	NA && PF00916:Sulfate permease family
FBgn0038360	0.732344	0.000134421	CG9590	NA && PF05334:Protein of unknown function (DUF719)
FBgn0038398	0.688052	4.92464e-22	sxe2	NA && PF00151:Lipase
FBgn0038400	0.850455	0.000644067	CG5903	NA && PF00089:Trypsin|PF09769:Apolipoprotein O
FBgn0038404	0.539317	0.000241457	CG8925	NA && PF07690:Major Facilitator Superfamily
FBgn0038407	0.794571	6.08027e-05	CG6126	NA && PF00083:Sugar (and other) transporter
FBgn0038454	0.61868	0.000394929	CG10324	NA && PF12656:DExH-box splicing factor binding site
FBgn0038460	0.741301	0.000634291	CG18622	NA && -
FBgn0038463	0.698456	2.31684e-06	CG3534	NA && PF00370:FGGY family of carbohydrate kinases, N-terminal domain|PF02782:FGGY family of carbohydrate kinases, C-terminal domain
FBgn0038465	0.865764	0.00257787	Irc	NA && PF03098:Animal haem peroxidase
FBgn0038467	0.493209	7.72974e-29	AdSL	NA && PF10397:Adenylosuccinate lyase C-terminus|PF00206:Lyase
FBgn0038525	0.208297	6.18101e-33	CG14329	NA && -
FBgn0038533	0.772451	0.00210087	CG7523	NA && PF14802:TMEM192 family
FBgn0038575	0.39136	0.00085321	CG7208	NA && PF16012:Domain of unknown function (DUF4780)
FBgn0038613	0.136895	6.1333e-06	Vha100-4	NA && PF01496:V-type ATPase 116kDa subunit family
FBgn0038617	0.84852	0.00540335	CG12333	NA && -
FBgn0038654	0.735577	0.00220761	CG14298	NA && PF00014:Kunitz/Bovine pancreatic trypsin inhibitor domain
FBgn0038665	0.776758	2.69614e-05	euc	NA && PF02036:SCP-2 sterol transfer family
FBgn0038675	0.570467	2.29656e-06	CG6013	NA && PF06244:Protein of unknown function (DUF1014)
FBgn0038680	0.475305	5.45395e-18	Cyp12a5	NA && PF00067:Cytochrome P450
FBgn0038681	0.632827	1.23681e-12	Cyp12a4	NA && PF00067:Cytochrome P450
FBgn0038732	0.664029	0.0013842	CG11391	NA && PF00501:AMP-binding enzyme|PF13193:AMP-binding enzyme C-terminal domain
FBgn0038733	0.870516	0.00139182	CG11407	NA && PF00501:AMP-binding enzyme|PF13193:AMP-binding enzyme C-terminal domain
FBgn0038738	0.672391	4.35826e-10	CG4572	NA && PF00450:Serine carboxypeptidase
FBgn0038742	0.836154	0.00494517	Arc42	NA && PF02770:Acyl-CoA dehydrogenase, middle domain|PF00441:Acyl-CoA dehydrogenase, C-terminal domain|PF02771:Acyl-CoA dehydrogenase, N-terminal domain
FBgn0038756	0.209258	0.000694076	CG4783	NA && -
FBgn0038771	0.780384	0.000277764	CG4390	NA && PF00756:Putative esterase
FBgn0038774	0.712125	1.99661e-05	CG5023	NA && PF00402:Calponin family repeat|PF00307:Calponin homology (CH) domain
FBgn0038789	0.108157	5.38329e-08	Ir92a	NA && PF00060:Ligand-gated ion channel
FBgn0038818	0.73291	8.77117e-13	Nep4	NA && PF01431:Peptidase family M13|PF05649:Peptidase family M13
FBgn0038834	0.74422	1.10845e-10	RpS30	NA && PF04758:Ribosomal protein S30
FBgn0038842	0.808428	0.00186084	hdly	NA && -
FBgn0038846	0.344658	1.16056e-14	CG5697	NA && PF16028:Solute carrier family 3 member 2 N-terminus
FBgn0038849	0.624181	5.58532e-10	CG7079	NA && PF06585:Haemolymph juvenile hormone binding protein (JHBP)
FBgn0038858	0.650574	3.22177e-13	CG5793	NA && PF01557:Fumarylacetoacetate (FAA) hydrolase family
FBgn0038861	0.72533	0.00276119	CG7009	NA && PF01728:FtsJ-like methyltransferase
FBgn0038862	0.862099	0.00845635	Usp8	NA && PF00443:Ubiquitin carboxyl-terminal hydrolase|PF08969:USP8 dimerisation domain
FBgn0038865	0.660405	1.33002e-07	cDIP	NA && PF13855:Leucine rich repeat
FBgn0038868	0.670264	3.66342e-08	CG5862	NA && PF09756:DDRGK domain
FBgn0038878	0.760519	5.19295e-06	CG3301	NA && PF00106:short chain dehydrogenase
FBgn0038924	0.700016	7.09474e-08	CG6028	NA && PF01557:Fumarylacetoacetate (FAA) hydrolase family
FBgn0038946	0.720141	2.12612e-11	rdhB	NA && PF00106:short chain dehydrogenase
FBgn0038957	0.751093	0.00700888	CG7059	NA && PF00300:Histidine phosphatase superfamily (branch 1)
FBgn0038984	0.873625	0.00410016	AdipoR	NA && PF03006:Haemolysin-III related
FBgn0039040	0.571505	1.53708e-21	CG13833	NA && PF00106:short chain dehydrogenase
FBgn0039043	0.82351	0.00924511	CG17121	NA && PF00106:short chain dehydrogenase
FBgn0039073	0.746181	0.000260405	CG4408	NA && PF00246:Zinc carboxypeptidase|PF02244:Carboxypeptidase activation peptide
FBgn0039094	0.768736	0.000240423	CG10184	NA && PF01212:Beta-eliminating lyase
FBgn0039098	0.699299	0.00714003	GILT3	NA && PF03227:Gamma interferon inducible lysosomal thiol reductase (GILT)
FBgn0039102	0.577853	1.15159e-24	SPE	NA && PF12032:Regulatory CLIP domain of proteinases|PF00089:Trypsin
FBgn0039131	0.817516	0.00276816	CG12268	NA && PF07993:Male sterility protein|PF03015:Male sterility protein
FBgn0039204	0.76149	0.000384813	CG6607	NA && PF10205:Predicted coiled-coil domain-containing protein|PF10212:Predicted coiled-coil domain-containing protein
FBgn0039218	0.731034	0.00681078	Rpb10	NA && PF01194:RNA polymerases N / 8 kDa subunit
FBgn0039226	0.683273	6.05109e-10	Ude	NA && -
FBgn0039241	0.571046	2.36465e-19	CG11089	NA && PF02142:MGS-like domain|PF01808:AICARFT/IMPCHase bienzyme
FBgn0039298	0.711866	1.06507e-11	to	NA && PF06585:Haemolymph juvenile hormone binding protein (JHBP)
FBgn0039305	0.258627	6.98238e-15	CG11858	NA && PF13616:PPIC-type PPIASE domain
FBgn0039311	0.775463	0.000992992	CG10513	NA && PF02958:Ecdysteroid kinase
FBgn0039315	0.553235	9.96099e-05	CG13658	NA && PF02958:Ecdysteroid kinase
FBgn0039316	0.395805	1.77034e-12	CG11893	NA && PF02958:Ecdysteroid kinase
FBgn0039321	0.867604	0.00236026	CG10550	NA && PF02958:Ecdysteroid kinase
FBgn0039324	0.836415	0.00783091	CG10553	NA && PF02958:Ecdysteroid kinase
FBgn0039325	0.819319	0.000263706	CG10560	NA && PF02958:Ecdysteroid kinase
FBgn0039326	0.703011	8.9716e-07	CG10562	NA && PF02958:Ecdysteroid kinase
FBgn0039349	0.791326	1.62017e-07	Ssadh	NA && PF00171:Aldehyde dehydrogenase family
FBgn0039359	0.838586	0.000546833	RpL27	NA && PF00467:KOW motif|PF01777:Ribosomal L27e protein family
FBgn0039406	0.796762	0.000156017	RpL34a	NA && PF01199:Ribosomal protein L34e
FBgn0039483	0.786743	9.6624e-05	CG14259	NA && PF06585:Haemolymph juvenile hormone binding protein (JHBP)
FBgn0039485	0.711607	0.000729543	CG17189	NA && PF06585:Haemolymph juvenile hormone binding protein (JHBP)
FBgn0039494	0.727371	4.1987e-06	grass	NA && PF00089:Trypsin|PF12032:Regulatory CLIP domain of proteinases
FBgn0039525	0.703326	3.61509e-06	CG5646	NA && PF00153:Mitochondrial carrier protein
FBgn0039537	0.844619	0.00193829	CG5590	NA && PF00106:short chain dehydrogenase|PF02036:SCP-2 sterol transfer family
FBgn0039557	0.689587	0.00542978	CG12259	NA && PF04921:XAP5, circadian clock regulator
FBgn0039628	0.75601	0.000148434	CG11841	NA && PF00089:Trypsin
FBgn0039629	0.712507	5.31462e-05	CG11842	NA && PF00089:Trypsin
FBgn0039635	0.830621	5.37462e-05	Pdhb	NA && PF02779:Transketolase, pyrimidine binding domain|PF02780:Transketolase, C-terminal domain
FBgn0039656	0.814586	0.000364089	CG11951	NA && PF01433:Peptidase family M1|PF11838:ERAP1-like C-terminal domain
FBgn0039674	0.849149	0.00174454	CG1907	NA && PF00153:Mitochondrial carrier protein
FBgn0039682	0.729297	2.69335e-07	Obp99c	NA && PF01395:PBP/GOBP family
FBgn0039697	0.774878	1.15832e-05	CG7834	NA && PF01012:Electron transfer flavoprotein domain
FBgn0039698	0.68171	1.05186e-05	CG7789	NA && PF00459:Inositol monophosphatase family
FBgn0039711	0.708231	0.00937453	CG7824	NA && PF16012:Domain of unknown function (DUF4780)
FBgn0039713	0.813796	7.05024e-07	RpS8	NA && PF01201:Ribosomal protein S8e
FBgn0039719	0.267894	0.00773682	CG15515	NA && PF00379:Insect cuticle protein
FBgn0039722	0.717681	4.95564e-08	Capa	NA && -
FBgn0039726	0.624425	1.69221e-08	eIF2Balpha	NA && PF01008:Initiation factor 2 subunit family
FBgn0039730	0.708143	2.60807e-06	CG7903	NA && PF00076:RNA recognition motif. (a.k.a. RRM, RBD, or RNP domain)
FBgn0039754	0.813043	6.98391e-06	CG9747	NA && PF00487:Fatty acid desaturase
FBgn0039759	0.645017	4.15069e-08	CG9733	NA && PF12032:Regulatory CLIP domain of proteinases|PF00089:Trypsin
FBgn0039764	0.551636	0.000974783	CG15535	NA && -
FBgn0039766	0.625513	0.00173481	CG15536	NA && -
FBgn0039776	0.799494	0.000159552	PH4alphaEFB	NA && PF08336:Prolyl 4-Hydroxylase alpha-subunit, N-terminal region|PF03171:2OG-Fe(II) oxygenase superfamily
FBgn0039800	0.827222	0.00288828	Npc2g	NA && PF02221:ML domain
FBgn0039802	0.763085	0.000121237	dj-1beta	NA && PF01965:DJ-1/PfpI family
FBgn0039820	0.420833	0.0003965	CG15554	NA && -
FBgn0039827	0.672983	6.25475e-10	CG1544	NA && PF02779:Transketolase, pyrimidine binding domain|PF16870:2-oxoglutarate dehydrogenase C-terminal|PF00676:Dehydrogenase E1 component
FBgn0039849	0.818503	0.00954557	CG11334	NA && PF01008:Initiation factor 2 subunit family
FBgn0039856	0.772314	0.000415381	CG1774	NA && -
FBgn0039859	0.500156	0.00320559	CG11539	NA && PF13302:Acetyltransferase (GNAT) domain
FBgn0039869	0.772795	0.00777217	CG1890	NA && PF02970:Tubulin binding cofactor A
FBgn0039877	0.781329	0.00174963	Mccc1	NA && PF00289:Carbamoyl-phosphate synthase L chain, N-terminal domain|PF00364:Biotin-requiring enzyme|PF02785:Biotin carboxylase C-terminal domain|PF02786:Carbamoyl-phosphate synthase L chain, ATP binding domain
FBgn0039881	0.657372	0.00451013	CG1971	NA && -
FBgn0039972	0.363061	1.11e-09	CG17018	NA && PF12872:OST-HTH/LOTUS domain
FBgn0040064	0.824141	0.00126412	yip2	NA && PF00108:Thiolase, N-terminal domain|PF02803:Thiolase, C-terminal domain
FBgn0040074	0.722423	4.66966e-08	retinin	NA && PF04527:Drosophila Retinin like protein
FBgn0040075	0.757454	0.0025071	rept	NA && PF06068:TIP49 C-terminus
FBgn0040099	0.509834	1.45189e-14	lectin-28C	NA && PF00059:Lectin C-type domain|PF03103:Domain of unknown function (DUF243)
FBgn0040211	0.628854	5.47408e-11	hgo	NA && PF04209:homogentisate 1,2-dioxygenase
FBgn0040237	0.80986	0.0025088	bor	NA && PF00004:ATPase family associated with various cellular activities (AAA)|PF12037:Domain of unknown function (DUF3523)
FBgn0040259	0.830259	4.20574e-05	Ugt86Da	NA && PF00201:UDP-glucoronosyl and UDP-glucosyl transferase
FBgn0040260	0.685289	5.83059e-14	Ugt36Bc	NA && PF00201:UDP-glucoronosyl and UDP-glucosyl transferase
FBgn0040261	0.397861	0.000415573	Ugt36Bb	NA && PF00201:UDP-glucoronosyl and UDP-glucosyl transferase
FBgn0040319	0.862515	0.000555004	Gclc	NA && PF03074:Glutamate-cysteine ligase
FBgn0040321	0.575523	1.90787e-21	GNBP3	NA && PF15886:Carbohydrate binding domain (family 32)|PF00722:Glycosyl hydrolases family 16
FBgn0040322	0.767869	8.37371e-06	GNBP2	NA && PF15886:Carbohydrate binding domain (family 32)
FBgn0040323	0.803937	0.00194775	GNBP1	NA && PF15886:Carbohydrate binding domain (family 32)
FBgn0040349	0.329978	2.76835e-14	CG3699	NA && PF00106:short chain dehydrogenase
FBgn0040377	0.776039	0.0107257	Vha36-3	NA && PF01813:ATP synthase subunit D
FBgn0040382	0.812905	1.98171e-08	CG5273	NA && PF16072:Domain of unknown function (DUF4813)
FBgn0040383	0.734085	7.94303e-07	CG5254	NA && PF00153:Mitochondrial carrier protein
FBgn0040394	0.785088	0.000230263	CG16903	NA && PF00134:Cyclin, N-terminal domain
FBgn0040398	0.806026	0.000136196	CG14629	NA && PF07165:Protein of unknown function (DUF1397)
FBgn0040475	0.854567	0.00935951	SH3PX1	NA && PF00787:PX domain|PF00018:SH3 domain|PF10456:WASP-binding domain of Sorting nexin protein
FBgn0040507	0.685209	0.000216128	ACXD	NA && PF16214:Adenylyl cyclase N-terminal extracellular and transmembrane region|PF00211:Adenylate and Guanylate cyclase catalytic domain
FBgn0040524	0.552895	0.00240063	CG11052	NA && PF00708:Acylphosphatase
FBgn0040575	0.624298	0.00694411	CG15922	NA && -
FBgn0040582	0.375219	5.81672e-30	CG5791	NA && -
FBgn0040602	0.529701	0.00894746	CG14545	NA && -
FBgn0040660	0.52175	2.28344e-18	CG13551	NA && PF04568:Mitochondrial ATPase inhibitor, IATP
FBgn0040732	0.695424	3.10064e-07	CG16926	NA && -
FBgn0040735	0.482307	2.63674e-16	CG16836	NA && PF08194:DIM protein
FBgn0040736	0.872491	0.00299068	IM3	NA && PF08194:DIM protein
FBgn0040793	0.56796	5.53255e-23	CG7630	NA && PF16020:Deltamethrin resistance
FBgn0040850	0.734173	0.00446709	CG15210	NA && -
FBgn0040899	0.644263	8.79718e-05	CG17776	NA && PF14880:Cytochrome oxidase c assembly
FBgn0040931	0.687774	1.51413e-07	CG9034	NA && -
FBgn0040972	0.73795	1.02769e-05	CG16978	NA && -
FBgn0040985	0.777451	9.62475e-08	CG6115	NA && PF05347:Complex 1 protein (LYR family)
FBgn0041150	0.85881	9.10821e-05	hoe1	NA && PF03600:Citrate transporter
FBgn0041182	0.735685	1.10526e-07	Tep2	NA && PF00207:Alpha-2-macroglobulin family|PF10569:Alpha-macro-globulin thiol-ester bond-forming region|PF01835:MG2 domain|PF07703:Alpha-2-macroglobulin family N-terminal region|PF07677:A-macroglobulin receptor|PF07678:A-macroglobulin complement component
FBgn0041183	0.264324	0.00264198	Tep1	NA && PF10569:Alpha-macro-globulin thiol-ester bond-forming region|PF01835:MG2 domain|PF00207:Alpha-2-macroglobulin family|PF07703:Alpha-2-macroglobulin family N-terminal region|PF07678:A-macroglobulin complement component|PF07677:A-macroglobulin receptor
FBgn0041194	0.765419	2.61626e-05	Prat2	NA && PF00156:Phosphoribosyl transferase domain|PF13522:Glutamine amidotransferase domain
FBgn0041337	0.58307	2.52768e-06	Cyp309a2	NA && PF00067:Cytochrome P450
FBgn0041342	0.834227	2.82808e-05	Pcyt1	NA && PF01467:Cytidylyltransferase-like
FBgn0041588	0.755286	9.36864e-05	eIF2D	NA && PF01253:Translation initiation factor SUI1
FBgn0041629	0.78799	5.98957e-06	Hexo2	NA && PF00728:Glycosyl hydrolase family 20, catalytic domain|PF14845:beta-acetyl hexosaminidase like
FBgn0041711	0.516899	4.23547e-22	yellow-e	NA && PF03022:Major royal jelly protein
FBgn0041713	0.61167	2.76733e-09	yellow-c	NA && PF03022:Major royal jelly protein
FBgn0042083	0.729999	1.11037e-05	Mccc2	NA && PF01039:Carboxyl transferase domain
FBgn0042119	0.763554	8.29886e-09	Cpr65Au	NA && PF00379:Insect cuticle protein
FBgn0042173	0.0401796	6.02404e-18	CG18853	NA && PF01980:Uncharacterised protein family UPF0066
FBgn0042177	0.799971	0.000957455	CG32164	NA && PF03810:Importin-beta N-terminal domain
FBgn0042179	0.320438	0.00344685	CG18869	NA && PF00201:UDP-glucoronosyl and UDP-glucosyl transferase
FBgn0042201	0.560758	1.68506e-16	Nplp3	NA && -
FBgn0042627	0.572897	0.000871623	FASN2	NA && PF08659:KR domain|PF00107:Zinc-binding dehydrogenase|PF14765:Polyketide synthase dehydratase|PF02801:Beta-ketoacyl synthase, C-terminal domain|PF00550:Phosphopantetheine attachment site|PF00109:Beta-ketoacyl synthase, N-terminal domain|PF00698:Acyl transferase domain|PF16197:Ketoacyl-synthetase C-terminal extension|PF00975:Thioesterase domain
FBgn0043455	0.503661	5.04693e-09	CG5986	NA && PF13019:Telomere stability and silencing
FBgn0043575	0.219783	0.000163776	PGRP-SC2	NA && PF01510:N-acetylmuramoyl-L-alanine amidase
FBgn0043792	0.820355	0.00708706	CG30427	NA && PF03015:Male sterility protein|PF07993:Male sterility protein
FBgn0043841	0.847992	5.29663e-05	vir-1	NA && -
FBgn0044048	0.63274	7.56931e-06	Ilp5	NA && PF00049:Insulin/IGF/Relaxin family
FBgn0046114	0.803207	0.000164995	Gclm	NA && PF00248:Aldo/keto reductase family
FBgn0046214	0.765032	8.49849e-08	vig2	NA && PF04774:Hyaluronan / mRNA binding family
FBgn0046302	0.537844	0.00524012	CG10650	NA && PF05444:Protein of unknown function (DUF753)
FBgn0046876	0.575742	0.000265579	Obp83ef	NA && PF01395:PBP/GOBP family
FBgn0046999	0.729229	9.01851e-05	CG6429	NA && PF05497:Destabilase
FBgn0047038	0.65185	6.99883e-08	ND-13B	NA && PF04716:ETC complex I subunit conserved region
FBgn0050035	0.850994	0.00595846	Tret1-1	NA && PF00083:Sugar (and other) transporter
FBgn0050046	0.741613	4.90162e-05	CG30046	NA && PF00090:Thrombospondin type 1 domain|PF02014:Reeler domain|PF06468:Spondin_N
FBgn0050054	0.666802	1.91261e-07	CG30054	NA && PF00503:G-protein alpha subunit
FBgn0050101	0.499793	0.000447681	CG30101	NA && -
FBgn0050109	0.465107	6.03795e-09	CG30109	NA && PF05254:Uncharacterised protein family (UPF0203)
FBgn0050115	0.864446	0.00794004	GEFmeso	NA && PF00621:RhoGEF domain
FBgn0050122	0.879766	0.00429454	CG30122	NA && PF13671:AAA domain|PF00622:SPRY domain|PF02037:SAP domain
FBgn0050148	0.628696	0.00390438	CG30148	NA && PF15886:Carbohydrate binding domain (family 32)
FBgn0050154	0.548149	0.000226291	CG30154	NA && -
FBgn0050163	0.665109	0.00607874	Cpr60D	NA && PF00379:Insect cuticle protein
FBgn0050185	0.6377	1.13823e-06	AIMP3	NA && PF14497:Glutathione S-transferase, C-terminal domain
FBgn0050197	0.679962	5.56091e-11	CG30197	NA && -
FBgn0050285	0.594997	5.07694e-08	CG30285	NA && -
FBgn0050359	0.603739	1.43294e-17	Mal-A5	NA && PF00128:Alpha amylase, catalytic domain
FBgn0050360	0.607302	0.00373716	Mal-A6	NA && PF00128:Alpha amylase, catalytic domain
FBgn0050373	0.705093	6.84155e-05	CG30373	NA && PF15013:CCSMST1 family
FBgn0050380	0.447171	0.000656882	CG30380	NA && -
FBgn0050410	0.425683	1.05284e-30	Rpi	NA && PF06026:Ribose 5-phosphate isomerase A (phosphoriboisomerase A)
FBgn0050499	0.638174	9.50882e-09	CG30499	NA && PF00834:Ribulose-phosphate 3 epimerase family
FBgn0051025	0.404434	0.000165976	Ppi1	NA && PF16032:Domain of unknown function (DUF4788)|PF16003:Domain of unknown function (DUF4776)
FBgn0051028	0.53724	4.04357e-06	CG31028	NA && PF00080:Copper/zinc superoxide dismutase (SODC)
FBgn0051029	0.673493	0.00168428	CG31029	NA && PF16032:Domain of unknown function (DUF4788)|PF16003:Domain of unknown function (DUF4776)
FBgn0051030	0.840667	0.000138996	CG31030	NA && -
FBgn0051053	0.629121	0.0040247	CG31053	NA && PF14634:zinc-RING finger domain
FBgn0051075	0.401968	4.67362e-31	CG31075	NA && PF00171:Aldehyde dehydrogenase family
FBgn0051119	0.780555	0.00690185	HDAC11	NA && PF00850:Histone deacetylase domain
FBgn0051145	0.896939	0.00521839	CG31145	NA && PF06702:Golgi casein kinase, C-terminal, Fam20
FBgn0051189	0.611574	1.74228e-06	CG31189	NA && PF06585:Haemolymph juvenile hormone binding protein (JHBP)
FBgn0051199	0.626994	1.20594e-22	CG31199	NA && PF00089:Trypsin
FBgn0051200	0.536661	4.66801e-38	CG31200	NA && PF00089:Trypsin
FBgn0051205	0.397188	8.18456e-73	CG31205	NA && PF00089:Trypsin
FBgn0051217	0.841291	0.000232948	modSP	NA && PF00089:Trypsin|PF00057:Low-density lipoprotein receptor domain class A
FBgn0051248	0.8077	0.000618993	CG31248	NA && -
FBgn0051300	0.747729	2.09979e-05	CG31300	NA && PF02958:Ecdysteroid kinase
FBgn0051313	0.566527	1.63132e-16	CG31313	NA && PF00031:Cystatin domain
FBgn0051321	0.78249	0.000858724	CG31321	NA && PF07690:Major Facilitator Superfamily
FBgn0051326	0.829939	0.000220702	CG31326	NA && PF00089:Trypsin|PF16030:Serine protease gd N-terminus
FBgn0051436	0.659855	3.26244e-05	CG31436	NA && PF02958:Ecdysteroid kinase
FBgn0051450	0.624688	0.000444657	mRpS18A	NA && PF01084:Ribosomal protein S18
FBgn0051472	0.702587	9.10188e-08	sgll	NA && PF01243:Pyridoxamine 5'-phosphate oxidase|PF10590:Pyridoxine 5'-phosphate oxidase C-terminal dimerisation region
FBgn0051548	0.677313	1.30494e-08	CG31548	NA && PF00106:short chain dehydrogenase
FBgn0051549	0.78774	0.00250216	CG31549	NA && PF00106:short chain dehydrogenase
FBgn0051663	0.811837	0.000104019	CG31663	NA && PF12832:MFS_1 like family
FBgn0051673	0.763138	0.000946324	CG31673	NA && PF00389:D-isomer specific 2-hydroxyacid dehydrogenase, catalytic domain|PF02826:D-isomer specific 2-hydroxyacid dehydrogenase, NAD binding domain
FBgn0051676	0.65006	8.1924e-12	CG31676	NA && -
FBgn0051683	0.0308962	1.34097e-09	CG31683	NA && PF02450:Lecithin:cholesterol acyltransferase
FBgn0051704	0.454951	6.85959e-09	CG31704	NA && PF00050:Kazal-type serine protease inhibitor domain
FBgn0051706	0.816097	1.27607e-05	CG31706	NA && PF16072:Domain of unknown function (DUF4813)
FBgn0051715	0.754099	0.004302	CG31715	NA && PF12796:Ankyrin repeats (3 copies)
FBgn0051777	0.768367	9.28336e-05	CG31777	NA && PF00014:Kunitz/Bovine pancreatic trypsin inhibitor domain
FBgn0052068	0.714558	4.21813e-07	Adi1	NA && PF03079:ARD/ARD' family
FBgn0052441	0.797419	1.15165e-05	CG32441	NA && -
FBgn0052446	0.806496	0.000624841	Atox1	NA && PF00403:Heavy-metal-associated domain
FBgn0052484	0.824682	0.0033722	Sk2	NA && PF00781:Diacylglycerol kinase catalytic domain
FBgn0052499	0.604862	0.0105985	Cda4	NA && PF01607:Chitin binding Peritrophin-A domain
FBgn0052512	0.691303	1.14356e-06	CG32512	NA && PF13664:Domain of unknown function (DUF4149)
FBgn0052521	0.771877	5.47674e-10	CG32521	NA && -
FBgn0052536	0.623089	0.00795471	CG32536	NA && -
FBgn0052544	0.734846	7.65911e-05	CG32544	NA && -
FBgn0052553	0.748999	1.03619e-06	lncRNA:CR32553	NA && -
FBgn0052687	0.85708	0.00255872	CG32687	NA && PF13855:Leucine rich repeat
FBgn0052857	0.410192	0.000956	CG32857	NA && PF08712:Scaffold protein Nfu/NifU N terminal|PF01106:NifU-like domain
FBgn0053054	0.599611	7.83791e-05	CG33054	NA && PF01661:Macro domain
FBgn0053080	0.798109	1.12108e-05	CG33080	NA && PF01055:Glycosyl hydrolases family 31
FBgn0053138	0.81395	5.26624e-05	AGBE	NA && PF02922:Carbohydrate-binding module 48 (Isoamylase N-terminal domain)|PF02806:Alpha amylase, C-terminal all-beta domain|PF00128:Alpha amylase, catalytic domain
FBgn0053307	0.752576	0.00235002	CG33307	NA && -
FBgn0053329	0.834871	0.00741479	Sp212	NA && PF16030:Serine protease gd N-terminus|PF00089:Trypsin
FBgn0053493	0.634475	7.21409e-09	CG33493	NA && -
FBgn0053502	0.475447	0.0075085	CG33502	NA && PF01106:NifU-like domain|PF08712:Scaffold protein Nfu/NifU N terminal
FBgn0053523	0.873322	0.00256021	CG33523	NA && PF00635:MSP (Major sperm protein) domain|PF00650:CRAL/TRIO domain
FBgn0053548	0.818567	1.65205e-05	SmydA-8	NA && PF00856:SET domain
FBgn0053914	0.309334	0.000235477	CG33914	NA && PF06477:Protein of unknown function (DUF1091)
FBgn0053993	0.509427	8.4835e-11	CG33993	NA && PF00017:SH2 domain
FBgn0054054	0.695929	0.00719579	CG34054	NA && -
FBgn0054056	0.677336	0.000908618	CG34056	NA && PF02434:Fringe-like
FBgn0061356	0.580703	3.84062e-13	CG18003	NA && PF01070:FMN-dependent dehydrogenase
FBgn0062412	0.66623	1.14259e-05	Ctr1B	NA && PF04145:Ctr copper transporter family
FBgn0062440	0.71465	2.07979e-05	EMRE	NA && PF10161:Putative mitochondrial precursor protein
FBgn0062442	0.837271	0.00065081	Cisd2	NA && PF09360:Iron-binding zinc finger CDGSH type|PF10660:Iron-containing outer mitochondrial membrane protein N-terminus
FBgn0062928	0.530333	0.00506742	hpRNA:CR33940	NA && -
FBgn0063491	0.860751	0.0108036	GstE9	NA && PF00043:Glutathione S-transferase, C-terminal domain|PF13417:Glutathione S-transferase, N-terminal domain
FBgn0063492	0.579518	4.32675e-08	GstE8	NA && PF00043:Glutathione S-transferase, C-terminal domain|PF13417:Glutathione S-transferase, N-terminal domain
FBgn0063494	0.841269	0.00137894	GstE6	NA && PF13417:Glutathione S-transferase, N-terminal domain|PF00043:Glutathione S-transferase, C-terminal domain
FBgn0063497	0.749314	6.12676e-07	GstE3	NA && PF00043:Glutathione S-transferase, C-terminal domain|PF13417:Glutathione S-transferase, N-terminal domain
FBgn0063498	0.726873	2.14742e-05	GstE2	NA && PF13417:Glutathione S-transferase, N-terminal domain|PF00043:Glutathione S-transferase, C-terminal domain
FBgn0063667	0.236284	1.64467e-10	CG32335	NA && PF08925:Domain of Unknown Function (DUF1907)
FBgn0063923	0.391657	2.67566e-39	Kaz1-ORFB	NA && PF00050:Kazal-type serine protease inhibitor domain
FBgn0064237	0.55896	8.15078e-12	Idgf5	NA && PF00704:Glycosyl hydrolases family 18
FBgn0069242	0.812397	0.00299029	eca	NA && PF01105:emp24/gp25L/p24 family/GOLD
FBgn0069973	0.816899	4.12168e-05	CG40485	NA && PF00106:short chain dehydrogenase
FBgn0082585	0.791237	0.00101043	sprt	NA && -
FBgn0083953	0.671546	5.74396e-05	CG34117	NA && -
FBgn0083986	0.72728	0.0107882	CG34150	NA && -
FBgn0085194	0.768457	0.00576748	CG34165	NA && -
FBgn0085209	0.437651	3.49746e-09	CG34180	NA && -
FBgn0085244	0.706845	3.41215e-06	CG34215	NA && PF15430:Single domain von Willebrand factor type C
FBgn0085256	0.501786	2.22254e-19	CG34227	NA && -
FBgn0085257	0.691311	0.000417353	CG34228	NA && PF15990:UPF0767 family
FBgn0085261	0.625172	0.0107984	CG34232	NA && -
FBgn0085360	0.592647	2.25378e-15	CG34331	NA && -
FBgn0085452	0.323945	0.00940684	CG34423	NA && PF04568:Mitochondrial ATPase inhibitor, IATP
FBgn0085453	0.505802	6.38996e-16	CG34424	NA && PF01812:5-formyltetrahydrofolate cyclo-ligase family
FBgn0085484	0.851228	0.0110468	Pdxk	NA && PF08543:Phosphomethylpyrimidine kinase
FBgn0085485	0.254181	1.44148e-33	CG34456	NA && -
FBgn0085486	0.160273	0.00169261	CG34457	NA && -
FBgn0085732	0.781265	0.00419781	CR40190	NA && PF00069:Protein kinase domain|PF00078:Reverse transcriptase (RNA-dependent DNA polymerase)
FBgn0086348	0.59537	4.37975e-14	se	NA && PF13417:Glutathione S-transferase, N-terminal domain|PF13410:Glutathione S-transferase, C-terminal domain
FBgn0086355	0.650339	7.10821e-19	Tpi	NA && PF00121:Triosephosphate isomerase
FBgn0086371	0.739094	2.07706e-05	poly	NA && PF09807:Elongation complex protein 6
FBgn0086443	0.762332	2.07556e-07	AsnRS	NA && PF01336:OB-fold nucleic acid binding domain|PF00152:tRNA synthetases class II (D, K and N)
FBgn0086446	0.788825	0.00744068	DCTN6-p27	NA && -
FBgn0086450	0.715425	8.97343e-07	su(r)	NA && PF14691:Dihydroprymidine dehydrogenase domain II, 4Fe-4S cluster|PF13450:NAD(P)-binding Rossmann-like domain|PF14697:4Fe-4S dicluster domain|PF01180:Dihydroorotate dehydrogenase|PF07992:Pyridine nucleotide-disulphide oxidoreductase
FBgn0086472	0.563232	3.90326e-34	RpS25	NA && PF03297:S25 ribosomal protein
FBgn0086605	0.784429	0.000876714	CG9853	NA && PF00805:Pentapeptide repeats (8 copies)|PF04190:Protein of unknown function (DUF410)
FBgn0086676	0.882932	0.00965876	spin	NA && PF07690:Major Facilitator Superfamily
FBgn0086687	0.835689	3.32833e-05	Desat1	NA && PF00487:Fatty acid desaturase
FBgn0086691	0.795456	0.00374475	UK114	NA && PF01042:Endoribonuclease L-PSP
FBgn0086704	0.870932	0.00255606	stops	NA && PF07525:SOCS box|PF00211:Adenylate and Guanylate cyclase catalytic domain
FBgn0086706	0.887509	0.00800219	pix	NA && PF00005:ABC transporter|PF04068:Possible Fer4-like domain in RNase L inhibitor, RLI|PF00037:4Fe-4S binding domain|PF07673:Protein of unknown function (DUF1602)
FBgn0086710	0.846021	0.000811095	RpL30	NA && PF01248:Ribosomal protein L7Ae/L30e/S12e/Gadd45 family
FBgn0086711	0.804315	0.00835326	mol	NA && PF10204:Dual oxidase maturation factor
FBgn0086712	0.777817	0.000575075	Egm	NA && PF00441:Acyl-CoA dehydrogenase, C-terminal domain|PF02771:Acyl-CoA dehydrogenase, N-terminal domain
FBgn0086768	0.659416	2.54974e-11	Pcmt	NA && PF01135:Protein-L-isoaspartate(D-aspartate) O-methyltransferase (PCMT)
FBgn0086904	0.766455	1.49337e-09	Nacalpha	NA && PF01849:NAC domain
FBgn0087005	0.417054	3.82338e-59	rtp	NA && PF02493:MORN repeat
FBgn0250732	0.818809	0.00272586	gfzf	NA && PF02798:Glutathione S-transferase, N-terminal domain|PF00043:Glutathione S-transferase, C-terminal domain|PF04500:FLYWCH zinc finger domain
FBgn0250785	0.881691	0.00708025	vari	NA && PF00595:PDZ domain (Also known as DHR or GLGF)|PF07653:Variant SH3 domain|PF00625:Guanylate kinase
FBgn0250835	0.65198	0.00535826	CG15394	NA && -
FBgn0250838	0.782455	1.84807e-06	roh	NA && -
FBgn0250848	0.84344	0.00177568	26-29-p	NA && PF00112:Papain family cysteine protease|PF08246:Cathepsin propeptide inhibitor domain (I29)
FBgn0250868	0.604193	0.00175768	CG42239	NA && -
FBgn0250906	0.795212	1.61599e-06	Pgk	NA && PF00162:Phosphoglycerate kinase
FBgn0259139	0.871507	0.00587556	glo	NA && PF14259:RNA recognition motif (a.k.a. RRM, RBD, or RNP domain)
FBgn0259166	0.830487	0.000604261	CG42271	NA && PF00169:PH domain
FBgn0259175	0.821593	5.42831e-05	ome	NA && PF00326:Prolyl oligopeptidase family|PF00930:Dipeptidyl peptidase IV (DPP IV) N-terminal region
FBgn0259209	0.625347	2.21332e-14	Mlp60A	NA && PF00412:LIM domain
FBgn0259226	0.689704	0.000369777	CG42326	NA && PF00024:PAN domain
FBgn0259707	0.733609	7.62042e-05	CG42361	NA && -
FBgn0259715	0.668187	3.39997e-11	CG42369	NA && -
FBgn0259749	0.865686	0.0102347	mmy	NA && PF01704:UTP--glucose-1-phosphate uridylyltransferase
FBgn0259896	0.780381	0.00375788	NimC1	NA && -
FBgn0260006	0.728704	0.00312529	drd	NA && PF01757:Acyltransferase family
FBgn0260462	0.692744	1.64461e-16	CG12163	NA && PF00112:Papain family cysteine protease|PF08246:Cathepsin propeptide inhibitor domain (I29)
FBgn0260474	0.661938	2.68409e-06	CG30002	NA && PF00089:Trypsin
FBgn0260741	0.725749	0.00258512	CG3281	NA && PF07776:Zinc-finger associated domain (zf-AD)
FBgn0260744	0.852865	0.00222078	Tango9	NA && PF00153:Mitochondrial carrier protein
FBgn0260746	0.751897	1.32799e-05	Ect3	NA && PF01301:Glycosyl hydrolases family 35|PF13364:Beta-galactosidase jelly roll domain
FBgn0260857	0.582703	1.81039e-07	Bet1	NA && PF05739:SNARE domain
FBgn0260859	0.638152	0.00165755	Bet3	NA && PF04051:Transport protein particle (TRAPP) component
FBgn0260861	0.673316	0.00116854	Trs23	NA && PF04099:Sybindin-like family
FBgn0260940	0.772819	0.0096026	lsn	NA && PF04157:EAP30/Vps36 family
FBgn0260942	0.77737	0.000840032	bond	NA && PF01151:GNS1/SUR4 family
FBgn0261276	0.877729	0.00540908	Opa1	NA && PF00350:Dynamin family
FBgn0261283	0.896708	0.00328199	SREBP	NA && PF00010:Helix-loop-helix DNA-binding domain
FBgn0261284	0.734801	0.00172032	bou	NA && -
FBgn0261292	0.231475	0.00712393	CheB53a	NA && -
FBgn0261386	0.30168	0.0102202	Gpa2	NA && -
FBgn0261402	0.243004	2.23359e-15	Ir75b	NA && PF00060:Ligand-gated ion channel
FBgn0261436	0.632707	3.81535e-09	DhpD	NA && PF01979:Amidohydrolase family
FBgn0261563	0.569153	5.61375e-14	wb	NA && PF00053:Laminin EGF domain|PF02210:Laminin G domain|PF00052:Laminin B (Domain IV)|PF00055:Laminin N-terminal (Domain VI)
FBgn0261575	0.269781	1.42158e-10	tobi	NA && PF01055:Glycosyl hydrolases family 31
FBgn0261592	0.876297	0.00561986	RpS6	NA && PF01092:Ribosomal protein S6e
FBgn0261597	0.877359	0.00327341	RpS26	NA && PF01283:Ribosomal protein S26e
FBgn0261602	0.783369	3.14583e-09	RpL8	NA && PF00181:Ribosomal Proteins L2, RNA binding domain|PF03947:Ribosomal Proteins L2, C-terminal domain
FBgn0261608	0.743236	2.31961e-10	RpL37A	NA && PF01780:Ribosomal L37ae protein family
FBgn0261609	0.817849	0.000236236	eIF2alpha	NA && PF07541:Eukaryotic translation initiation factor 2 alpha subunit|PF00575:S1 RNA binding domain
FBgn0261714	0.836975	0.000396136	Cpn	NA && -
FBgn0261789	0.80857	0.0104201	SmD2	NA && PF01423:LSM domain
FBgn0261791	0.675085	0.000101387	SNRPG	NA && PF01423:LSM domain
FBgn0261792	0.770528	0.0112	snRNP-U1-C	NA && PF06220:U1 zinc finger
FBgn0261808	0.682298	2.52544e-10	cu	NA && PF03372:Endonuclease/Exonuclease/phosphatase family
FBgn0261995	0.86154	0.0110787	CG42813	NA && PF00293:NUDIX domain
FBgn0262003	0.345676	2.5461e-18	CG42821	NA && -
FBgn0262035	0.610324	5.45538e-11	CG42846	NA && -
FBgn0262057	0.858895	0.000737223	Spn77Ba	NA && PF00079:Serpin (serine protease inhibitor)
FBgn0262146	0.262766	0.000851561	MtnE	NA && PF02067:Metallothionein family 5
FBgn0262150	0.741773	0.00320757	CG42876	NA && -
FBgn0262160	0.835477	9.20114e-05	CG9932	NA && -
FBgn0262467	0.641862	9.4176e-06	Scox	NA && PF02630:SCO1/SenC
FBgn0262512	0.811245	7.47542e-05	Vha14-1	NA && PF01990:ATP synthase (F/14-kDa) subunit
FBgn0262527	0.835078	0.000230112	nsl1	NA && PF15275:PEHE domain
FBgn0262539	0.700648	2.88317e-08	CG43093	NA && -
FBgn0262559	0.857371	0.0023253	Mdh2	NA && PF02866:lactate/malate dehydrogenase, alpha/beta C-terminal domain|PF00056:lactate/malate dehydrogenase, NAD binding domain
FBgn0262563	0.828288	0.00406126	CG43103	NA && -
FBgn0262717	0.656175	1.32417e-09	Skeletor	NA && PF10517:Electron transfer DM13|PF03351:DOMON domain
FBgn0262782	0.771576	1.72459e-06	Mdh1	NA && PF02866:lactate/malate dehydrogenase, alpha/beta C-terminal domain|PF00056:lactate/malate dehydrogenase, NAD binding domain
FBgn0263116	0.658221	1.0365e-08	5-HT1B	NA && PF00001:7 transmembrane receptor (rhodopsin family)
FBgn0263256	0.83106	0.00369575	CG43394	NA && -
FBgn0263330	0.452987	3.46846e-06	lncRNA:CR43411	NA && -
FBgn0263336	0.577291	8.44084e-08	lncRNA:CR43417	NA && -
FBgn0263510	0.690093	0.000226082	nclb	NA && -
FBgn0263593	0.901022	0.00885999	Lpin	NA && PF08235:LNS2 (Lipin/Ned1/Smp2)|PF04571:lipin, N-terminal conserved region|PF15017:Drug resistance and apoptosis regulator|PF16876:Lipin/Ned1/Smp2 multi-domain protein middle domain
FBgn0263594	0.897024	0.00230507	lost	NA && PF01812:5-formyltetrahydrofolate cyclo-ligase family
FBgn0263598	0.885539	0.00182274	Vha68-2	NA && PF16886:ATPsynthase alpha/beta subunit N-term extension|PF02874:ATP synthase alpha/beta family, beta-barrel domain|PF00006:ATP synthase alpha/beta family, nucleotide-binding domain|PF00306:ATP synthase alpha/beta chain, C terminal domain
FBgn0263601	0.86655	0.00489482	mib1	NA && PF00569:Zinc finger, ZZ type|PF13920:Zinc finger, C3HC4 type (RING finger)|PF13637:Ankyrin repeats (many copies)|PF06701:Mib_herc2|PF12796:Ankyrin repeats (3 copies)
FBgn0263986	0.56599	4.54534e-05	cd	NA && PF03098:Animal haem peroxidase
FBgn0264272	0.77667	0.00121244	mwh	NA && PF06367:Diaphanous FH3 Domain
FBgn0264325	0.801732	0.00592388	Atg6	NA && PF04111:Autophagy protein Apg6
FBgn0264541	0.233285	1.54149e-17	CG43920	NA && -
FBgn0264672	0.803171	0.00734201	Eogt	NA && PF04577:Protein of unknown function (DUF563)
FBgn0264745	0.198281	3.81032e-05	CR44003	NA && PF07776:Zinc-finger associated domain (zf-AD)
FBgn0264979	0.737846	0.00103464	CG4267	NA && PF00151:Lipase
FBgn0264984	0.225222	0.000396841	lncRNA:CR44135	NA && -
FBgn0264986	0.676013	0.00654447	asRNA:CR44137	NA && -
FBgn0265089	0.168929	1.27161e-05	eIF4E3	NA && PF01652:Eukaryotic initiation factor 4E
FBgn0265137	0.868129	0.0108592	Spn42Da	NA && PF00079:Serpin (serine protease inhibitor)
FBgn0265310	0.601404	0.00551779	lncRNA:CR44283	NA && -
FBgn0265497	0.409597	0.000798654	lncRNA:CR44366	NA && -
FBgn0265499	0.268996	0.00254184	asRNA:CR44368	NA && PF00153:Mitochondrial carrier protein
FBgn0265651	0.23316	0.00102959	lncRNA:CR44458	NA && -
FBgn0266124	0.698757	9.64311e-05	ghi	NA && -
FBgn0266369	0.850276	0.00789516	Mtp	NA && PF01347:Lipoprotein amino terminal region
FBgn0266518	0.796281	0.00509015	Dpit47	NA && PF13414:TPR repeat
FBgn0266582	0.811837	0.000100683	ND-30	NA && PF00329:Respiratory-chain NADH dehydrogenase, 30 Kd subunit
FBgn0266590	0.523176	8.61116e-07	lncRNA:CR45115	NA && -
FBgn0266599	0.784163	1.25724e-08	Hsc70-4	NA && PF00012:Hsp70 protein|PF10712:NAD-specific glutamate dehydrogenase
FBgn0266649	0.507104	0.00584744	lncRNA:CR45156	NA && -
FBgn0266711	0.860802	0.00761938	EloC	NA && PF03931:Skp1 family, tetramerisation domain
FBgn0267137	0.371538	0.0095333	lncRNA:CR45577	NA && -
FBgn0267348	0.76044	5.98638e-06	LanB2	NA && PF00053:Laminin EGF domain|PF00055:Laminin N-terminal (Domain VI)|PF00052:Laminin B (Domain IV)
FBgn0267384	0.827804	0.000724809	Ubc7	NA && PF00179:Ubiquitin-conjugating enzyme
FBgn0267385	0.763923	3.60443e-10	PyK	NA && PF00224:Pyruvate kinase, barrel domain|PF02887:Pyruvate kinase, alpha/beta domain
FBgn0267398	0.809293	0.000185947	Yeti	NA && PF07572:Bucentaur or craniofacial development
FBgn0267790	0.871646	0.00463251	rump	NA && PF00076:RNA recognition motif. (a.k.a. RRM, RBD, or RNP domain)
FBgn0267791	0.87053	0.00210545	HnRNP-K	NA && PF00013:KH domain
FBgn0267972	0.832399	0.00321008	Der-1	NA && PF04511:Der1-like family
FBgn0270926	0.670367	4.93047e-07	AsnS	NA && PF00733:Asparagine synthase|PF13537:Glutamine amidotransferase domain
FBgn0270927	0.812743	0.0114902	betaGlu	NA && PF02836:Glycosyl hydrolases family 2, TIM barrel domain|PF00703:Glycosyl hydrolases family 2|PF02837:Glycosyl hydrolases family 2, sugar binding domain
FBgn0283427	0.678139	3.48499e-19	FASN1	NA && PF00975:Thioesterase domain|PF08659:KR domain|PF00107:Zinc-binding dehydrogenase|PF02801:Beta-ketoacyl synthase, C-terminal domain|PF00109:Beta-ketoacyl synthase, N-terminal domain|PF00550:Phosphopantetheine attachment site|PF14765:Polyketide synthase dehydratase|PF00698:Acyl transferase domain|PF16197:Ketoacyl-synthetase C-terminal extension
FBgn0283437	0.314896	5.5075e-29	PPO1	NA && PF00372:Hemocyanin, copper containing domain|PF03722:Hemocyanin, all-alpha domain|PF03723:Hemocyanin, ig-like domain
FBgn0283450	0.768184	0.00473722	Glo1	NA && PF00903:Glyoxalase/Bleomycin resistance protein/Dioxygenase superfamily
FBgn0283462	0.313821	1.20574e-08	IMPPP	NA && -
FBgn0283478	0.842201	0.000885874	und	NA && PF00557:Metallopeptidase family M24
FBgn0283500	0.837212	6.332e-05	Sac1	NA && PF02383:SacI homology domain
FBgn0283536	0.674949	5.91383e-20	Vha13	NA && PF03179:Vacuolar (H+)-ATPase G subunit
FBgn0284247	0.597016	1.03152e-06	ds	NA && PF00028:Cadherin domain
FBgn0284253	0.722521	6.96269e-10	LeuRS	NA && PF08264:Anticodon-binding domain of tRNA|PF09334:tRNA synthetases class I (M)|PF00133:tRNA synthetases class I (I, L, M and V)
FBgn0284254	0.708917	0.000504847	Impbeta11	NA && PF03810:Importin-beta N-terminal domain
FBgn0284255	0.823071	0.00336163	Arpc4	NA && PF05856:ARP2/3 complex 20 kDa subunit (ARPC4)
FBgn0284421	0.831347	0.00229482	Psn	NA && PF01080:Presenilin
FBgn0284436	0.781694	3.91839e-05	CCT8	NA && PF00118:TCP-1/cpn60 chaperonin family
FBgn0285896	0.7349	0.00954038	btl	NA && PF07714:Protein tyrosine kinase|PF07679:Immunoglobulin I-set domain
FBgn0285912	0.546208	4.33388e-05	mah	NA && PF01490:Transmembrane amino acid transporter protein
FBgn0285947	0.731199	4.24346e-11	RpS10b	NA && PF03501:Plectin/S10 domain
FBgn0285948	0.854944	0.00272339	RpL27A	NA && PF00828:Ribosomal protein L18e/L15
FBgn0285949	0.870942	0.00228271	RpL31	NA && PF01198:Ribosomal protein L31e
FBgn0285952	0.769936	2.52985e-07	eEF5	NA && PF01287:Eukaryotic elongation factor 5A hypusine, DNA-binding OB fold
FBgn0285954	0.745698	1.38402e-07	caz	NA && PF00641:Zn-finger in Ran binding protein and others|PF00076:RNA recognition motif. (a.k.a. RRM, RBD, or RNP domain)
FBgn0286030	0.066773	1.55471e-07	lncRNA:CR46350	NA && -
FBgn0286198	0.779635	0.00847472	LKRSDH	NA && PF05222:Alanine dehydrogenase/PNT, N-terminal domain|PF16653:Saccharopine dehydrogenase C-terminal domain|PF03435:Saccharopine dehydrogenase NADP binding domain
FBgn0286203	0.787606	0.000220589	stw	NA && PF07731:Multicopper oxidase|PF00394:Multicopper oxidase|PF07732:Multicopper oxidase
FBgn0286222	0.86444	0.00283593	Fum1	NA && PF10415:Fumarase C C-terminus|PF00206:Lyase
novel.103	0.460684	9.15195e-07	-	PF07253:Gypsy protein|PF00078:Reverse transcriptase (RNA-dependent DNA polymerase)
novel.121	0.701251	0.00722816	-	PF17921:Integrase zinc binding domain|PF00665:Integrase core domain|PF07253:Gypsy protein
novel.123	0.161514	3.22973e-08	-	-
novel.13	0.00478338	8.32373e-10	-	-
novel.132	0.0746234	0.00498202	-	-
novel.146	0.0239196	6.65184e-05	-	-
novel.149	0.323068	0.00322774	-	-
novel.187	0.393785	0.00562303	-	-
novel.20	0.209259	0.00141322	-	-
novel.218	0.436665	0.00844773	-	-
novel.245	0.464758	0.000244612	-	-
novel.289	0.583528	5.78375e-22	-	PF14529:Endonuclease-reverse transcriptase|PF00078:Reverse transcriptase (RNA-dependent DNA polymerase)
novel.30	0.474945	0.00482338	-	-
novel.38	0.320687	4.19918e-11	-	PF03943:TAP C-terminal domain
novel.42	0.310413	7.77161e-39	-	PF14529:Endonuclease-reverse transcriptase|PF00078:Reverse transcriptase (RNA-dependent DNA polymerase)
novel.73	0.621507	0.00870535	-	PF00078:Reverse transcriptase (RNA-dependent DNA polymerase)
novel.76	0.593446	4.74932e-05	-	PF14529:Endonuclease-reverse transcriptase|PF00075:RNase H
