# Supplementary material for: Icaritin greatly attenuates β‐amyloid‐induced toxicity in vivo
Source: CNS Neurosci Ther. 2023 Nov 21;30(4):e14527. doi: 10.1111/cns.14527 (PMC11017459; doi:10.1111/cns.14527)
Supplement: Supplementary file 5 — Table S3 [file CNS-30-e14527-s006.xlsx]

## Sheet: Table S2
Supplementary table 3: genes are upregulated in Aβarc Drosophila.
Gene id	Fold change	P value	Gene name	Gene description
FBgn0000024	1.14201	0.0102954	Ace	NA && PF00135:Carboxylesterase family
FBgn0000036	1.34017	5.93e-05	nAChRalpha1	NA && PF02932:Neurotransmitter-gated ion-channel transmembrane region|PF02931:Neurotransmitter-gated ion-channel ligand binding domain
FBgn0000038	1.25901	5.36e-05	nAChRbeta1	NA && PF02931:Neurotransmitter-gated ion-channel ligand binding domain|PF02932:Neurotransmitter-gated ion-channel transmembrane region
FBgn0000044	1.27809	2.21e-08	Act57B	NA && PF00022:Actin
FBgn0000097	1.14917	0.0084144	aop	NA && PF00178:Ets-domain|PF02198:Sterile alpha motif (SAM)/Pointed domain
FBgn0000114	1.2433	4.17e-05	bru1	NA && PF00076:RNA recognition motif. (a.k.a. RRM, RBD, or RNP domain)
FBgn0000183	1.21122	2.86e-05	BicD	NA && PF09730:Microtubule-associated protein Bicaudal-D
FBgn0000229	1.20047	7.6e-05	bsk	NA && PF00069:Protein kinase domain
FBgn0000246	1.6863	3.82e-06	c(3)G	NA && -
FBgn0000259	1.14367	0.0101266	CkIIbeta	NA && PF01214:Casein kinase II regulatory subunit
FBgn0000303	1.20705	0.000941726	ChAT	NA && PF00755:Choline/Carnitine o-acyltransferase
FBgn0000370	1.26647	4.02e-08	crc	NA && PF00170:bZIP transcription factor
FBgn0000382	1.13111	0.00657882	csw	NA && PF00017:SH2 domain|PF00102:Protein-tyrosine phosphatase
FBgn0000479	1.2143	0.00226471	dnc	NA && PF00233:3'5'-cyclic nucleotide phosphodiesterase
FBgn0000489	1.18524	0.00824433	Pka-C3	NA && PF00069:Protein kinase domain
FBgn0000535	1.2073	0.00512323	eag	NA && PF13426:PAS domain|PF00027:Cyclic nucleotide-binding domain|PF00520:Ion transport protein
FBgn0000541	1.25854	7.97e-05	E(bx)	NA && PF00628:PHD-finger|PF02791:DDT domain|PF00439:Bromodomain
FBgn0000565	1.36293	8.01e-05	Eip71CD	NA && PF01625:Peptide methionine sulfoxide reductase
FBgn0000568	1.21646	0.000282819	Eip75B	NA && PF00105:Zinc finger, C4 type (two domains)|PF00104:Ligand-binding domain of nuclear hormone receptor
FBgn0000575	1.19894	3.58e-05	emc	NA && PF00010:Helix-loop-helix DNA-binding domain
FBgn0000581	1.19258	0.00137838	E(Pc)	NA && PF10513:Enhancer of polycomb-like
FBgn0000611	1.22429	1.2e-06	exd	NA && PF00046:Homeobox domain|PF03792:PBC domain
FBgn0000711	1.31035	1.78e-10	flw	NA && PF16891:Serine-threonine protein phosphatase N-terminal domain|PF00149:Calcineurin-like phosphoesterase
FBgn0001105	1.12354	0.00900674	Gbeta13F	NA && PF00400:WD domain, G-beta repeat
FBgn0001122	1.30173	1.82e-06	Galphao	NA && PF00503:G-protein alpha subunit
FBgn0001225	1.35725	0.0108473	Hsp26	NA && PF00011:Hsp20/alpha crystallin family
FBgn0001234	1.28555	1.71e-08	lncRNA:Hsromega	NA && -
FBgn0001247	1.1532	0.00255438	Ide	NA && PF16187:Middle or third domain of peptidase_M16|PF00675:Insulinase (Peptidase family M16)|PF05193:Peptidase M16 inactive domain
FBgn0001297	1.14277	0.0054581	kay	NA && PF00170:bZIP transcription factor
FBgn0001991	1.34451	2.02e-06	Ca-alpha1D	NA && PF16905:Voltage-dependent L-type calcium channel, IQ-associated|PF00520:Ion transport protein|PF16885:Voltage-gated calcium channel subunit alpha, C-term|PF08763:Voltage gated calcium channel IQ domain
FBgn0002121	1.25736	7.9e-07	l(2)gl	NA && PF08366:LLGL2
FBgn0002413	1.18611	0.000560377	dco	NA && PF00069:Protein kinase domain
FBgn0002431	1.16414	0.00396003	hyd	NA && PF00632:HECT-domain (ubiquitin-transferase)|PF00658:Poly-adenylate binding protein, unique domain|PF11547:E3 ubiquitin ligase EDD
FBgn0002521	1.20089	0.000530556	pho	NA && -
FBgn0002566	1.15565	0.00609066	lt	NA && PF00637:Region in Clathrin and VPS
FBgn0002645	1.16351	0.00237304	Map205	NA && -
FBgn0002789	1.36547	3.76e-07	Mp20	NA && PF00402:Calponin family repeat|PF00307:Calponin homology (CH) domain
FBgn0002973	1.17782	0.0067756	numb	NA && PF00640:Phosphotyrosine interaction domain (PTB/PID)|PF06311:NUMB domain
FBgn0003042	1.22623	0.00795417	Pc	NA && PF00385:Chromo (CHRromatin Organisation MOdifier) domain
FBgn0003053	1.32042	0.000152202	peb	NA && -
FBgn0003091	1.17865	0.000416354	Pkc53E	NA && PF00069:Protein kinase domain|PF00130:Phorbol esters/diacylglycerol binding domain (C1 domain)|PF00168:C2 domain|PF00433:Protein kinase C terminal domain
FBgn0003149	1.14993	0.00229366	Prm	NA && PF01576:Myosin tail
FBgn0003165	1.21854	0.00129221	pum	NA && PF00806:Pumilio-family RNA binding repeat
FBgn0003209	1.18257	0.000130352	raw	NA && PF15891:Nucleoside 2-deoxyribosyltransferase like
FBgn0003231	1.11219	0.00820837	ref(2)P	NA && PF00569:Zinc finger, ZZ type|PF00564:PB1 domain|PF16577:UBA domain
FBgn0003256	1.17092	0.00646939	rl	NA && PF00069:Protein kinase domain
FBgn0003295	1.53897	0.00694148	ru	NA && PF01694:Rhomboid family
FBgn0003301	1.16309	0.00859547	rut	NA && PF06327:Domain of Unknown Function (DUF1053)|PF16214:Adenylyl cyclase N-terminal extracellular and transmembrane region|PF00211:Adenylate and Guanylate cyclase catalytic domain
FBgn0003310	1.1477	0.00866982	S	NA && -
FBgn0003345	1.17141	0.00418233	sd	NA && PF01285:TEA/ATTS domain family
FBgn0003386	1.24403	0.000244504	Shaw	NA && PF02214:BTB/POZ domain|PF00520:Ion transport protein
FBgn0003391	1.14698	0.00404485	shg	NA && PF02210:Laminin G domain|PF01049:Cadherin cytoplasmic region|PF00028:Cadherin domain
FBgn0003410	1.17776	0.00524448	sina	NA && PF03145:Seven in absentia protein family
FBgn0003430	1.54231	2.89e-05	slp1	NA && PF00250:Forkhead domain
FBgn0003435	1.32002	1.84e-05	sm	NA && PF13893:RNA recognition motif. (a.k.a. RRM, RBD, or RNP domain)
FBgn0003495	1.163	0.00402886	spz	NA && PF16077:Spaetzle
FBgn0003499	1.62744	8.63e-12	sr	NA && -
FBgn0003514	1.16088	0.0027719	sqh	NA && PF13405:EF-hand domain
FBgn0003612	1.19243	0.00312156	Su(var)2-10	NA && PF02891:MIZ/SP-RING zinc finger|PF14324:PINIT domain
FBgn0003651	1.18992	0.000186596	svp	NA && PF00105:Zinc finger, C4 type (two domains)|PF00104:Ligand-binding domain of nuclear hormone receptor
FBgn0003710	1.26715	0.000293294	tipE	NA && PF11069:Protein of unknown function (DUF2870)|PF16972:Na+ channel auxiliary subunit TipE
FBgn0003862	1.24469	0.000639798	trx	NA && PF00628:PHD-finger|PF13771:PHD-like zinc-binding domain|PF05964:F/Y-rich N-terminus|PF00856:SET domain|PF05965:F/Y rich C-terminus
FBgn0003891	1.13972	0.00694313	tud	NA && PF00567:Tudor domain
FBgn0003943	1.52331	1.91e-21	Ubi-p63E	NA && -
FBgn0004117	1.17532	0.000556389	Tm2	NA && PF00261:Tropomyosin
FBgn0004118	1.30011	2.16e-05	nAChRbeta2	NA && PF02932:Neurotransmitter-gated ion-channel transmembrane region|PF02931:Neurotransmitter-gated ion-channel ligand binding domain
FBgn0004168	1.1999	0.00415909	5-HT1A	NA && PF00001:7 transmembrane receptor (rhodopsin family)
FBgn0004179	1.17479	0.000483148	Csp	NA && PF00226:DnaJ domain
FBgn0004242	1.22647	0.000201587	Syt1	NA && PF00168:C2 domain
FBgn0004244	1.33827	0.000175383	Rdl	NA && PF02931:Neurotransmitter-gated ion-channel ligand binding domain|PF02932:Neurotransmitter-gated ion-channel transmembrane region
FBgn0004360	3.07269	1.41e-08	Wnt2	NA && PF00110:wnt family
FBgn0004362	1.14001	0.00799059	HmgD	NA && PF00505:HMG (high mobility group) box
FBgn0004373	1.19202	0.000578862	fwd	NA && PF00454:Phosphatidylinositol 3- and 4-kinase
FBgn0004395	1.32373	1.27e-06	unk	NA && PF13920:Zinc finger, C3HC4 type (RING finger)
FBgn0004396	1.20315	0.00649645	CrebA	NA && PF00170:bZIP transcription factor
FBgn0004400	3.34291	0.00234829	rhi	NA && PF00385:Chromo (CHRromatin Organisation MOdifier) domain
FBgn0004419	1.16008	0.00270799	me31B	NA && PF00271:Helicase conserved C-terminal domain|PF00270:DEAD/DEAH box helicase
FBgn0004435	1.21476	4.23e-06	Galphaq	NA && PF00503:G-protein alpha subunit
FBgn0004509	1.12827	0.0104601	Fur1	NA && PF01483:Proprotein convertase P-domain|PF16470:Peptidase S8 pro-domain|PF00082:Subtilase family
FBgn0004516	1.28837	2.22e-09	Gad1	NA && PF00282:Pyridoxal-dependent decarboxylase conserved domain
FBgn0004575	1.19627	0.000816573	Syn	NA && PF02750:Synapsin, ATP binding domain|PF02078:Synapsin, N-terminal domain
FBgn0004580	1.51047	7.64e-18	Cbp53E	NA && PF00036:EF hand|PF13499:EF-hand domain pair
FBgn0004595	1.31004	0.000230369	pros	NA && PF05044:Homeo-prospero domain
FBgn0004607	1.30428	7.75e-05	zfh2	NA && PF00046:Homeobox domain
FBgn0004611	1.16108	0.000506162	Plc21C	NA && PF00388:Phosphatidylinositol-specific phospholipase C, X domain|PF00387:Phosphatidylinositol-specific phospholipase C, Y domain|PF09279:Phosphoinositide-specific phospholipase C, efhand-like
FBgn0004619	1.25502	0.000670107	GluRIA	NA && PF00060:Ligand-gated ion channel|PF01094:Receptor family ligand binding region|PF10613:Ligated ion channel L-glutamate- and glycine-binding site
FBgn0004636	1.15552	0.00229298	Rap1	NA && PF00071:Ras family
FBgn0004638	1.23245	8.03e-05	drk	NA && PF00018:SH3 domain|PF00017:SH2 domain
FBgn0004648	1.14842	0.000251421	svr	NA && PF13620:Carboxypeptidase regulatory-like domain|PF00246:Zinc carboxypeptidase
FBgn0004657	1.15254	0.00276274	mys	NA && PF00362:Integrin, beta chain|PF07965:Integrin beta tail domain|PF08725:Integrin beta cytoplasmic domain
FBgn0004828	1.23876	7.05e-09	His3.3B	NA && PF00125:Core histone H2A/H2B/H3/H4
FBgn0004838	1.15485	0.00251201	Hrb27C	NA && PF00076:RNA recognition motif. (a.k.a. RRM, RBD, or RNP domain)
FBgn0004859	1.18118	0.00754341	ci	NA && -
FBgn0004880	1.28813	0.000120993	scrt	NA && -
FBgn0004882	1.49072	1.9e-06	orb	NA && PF16366:Cytoplasmic polyadenylation element-binding protein ZZ domain|PF16367:RNA recognition motif
FBgn0004885	1.13072	0.00416724	tok	NA && PF00431:CUB domain|PF14670:Coagulation Factor Xa inhibitory site|PF01400:Astacin (Peptidase family M12A)
FBgn0004889	1.18221	0.00020667	tws	NA && -
FBgn0004910	1.21874	7.03e-05	Eip63F-1	NA && -
FBgn0004914	1.19891	0.000100485	Hnf4	NA && -
FBgn0004921	1.25843	6.46e-09	Ggamma1	NA && PF00631:GGL domain
FBgn0005386	1.16935	0.00379456	ash1	NA && PF00856:SET domain|PF01426:BAH domain
FBgn0005536	1.14085	0.00688963	Mbs	NA && -
FBgn0005561	1.32247	0.000124368	sv	NA && PF00292:'Paired box' domain
FBgn0005586	1.15901	0.000612046	Rab3	NA && PF00071:Ras family
FBgn0005626	1.16509	0.00479318	ple	NA && PF00351:Biopterin-dependent aromatic amino acid hydroxylase
FBgn0005631	1.20925	0.000881141	robo1	NA && PF00041:Fibronectin type III domain|PF07679:Immunoglobulin I-set domain
FBgn0005640	1.19407	0.00030632	Eip63E	NA && PF00069:Protein kinase domain
FBgn0005666	1.26415	0.000255205	bt	NA && PF00041:Fibronectin type III domain|PF07679:Immunoglobulin I-set domain|PF00069:Protein kinase domain
FBgn0005672	1.30008	3.66e-08	spi	NA && -
FBgn0005771	1.13106	0.00876357	noc	NA && -
FBgn0005775	1.37367	4.03e-08	Con	NA && PF13855:Leucine rich repeat
FBgn0010105	1.32459	1.09e-05	comm	NA && PF15957:Commissureless
FBgn0010113	1.26998	0.000374766	hdc	NA && PF15353:Headcase protein family homologue|PF16002:Headcase protein
FBgn0010247	1.31783	0.000231447	Parp	NA && PF00645:Poly(ADP-ribose) polymerase and DNA-Ligase Zn-finger region|PF08063:PADR1 (NUC008) domain|PF00644:Poly(ADP-ribose) polymerase catalytic domain|PF05406:WGR domain|PF02877:Poly(ADP-ribose) polymerase, regulatory domain
FBgn0010263	1.23401	3.1e-08	Rbp9	NA && PF00076:RNA recognition motif. (a.k.a. RRM, RBD, or RNP domain)
FBgn0010280	1.18808	0.000737697	Taf4	NA && PF07531:NHR1 homology to TAF|PF05236:Transcription initiation factor TFIID component TAF4 family
FBgn0010300	1.34729	2.19e-05	brat	NA && PF01436:NHL repeat|PF00643:B-box zinc finger
FBgn0010303	1.21402	5.78e-05	hep	NA && PF00069:Protein kinase domain
FBgn0010350	1.13897	0.0018608	Cds	NA && PF01148:Cytidylyltransferase family
FBgn0010379	1.167	0.00381284	Akt1	NA && PF00169:PH domain|PF00069:Protein kinase domain|PF00433:Protein kinase C terminal domain
FBgn0010395	1.8347	0.000932244	Itgbn	NA && PF00362:Integrin, beta chain|PF08725:Integrin beta cytoplasmic domain|PF07974:EGF-like domain
FBgn0010406	1.16524	0.00476428	RNaseX25	NA && PF00445:Ribonuclease T2 family
FBgn0010415	1.18191	0.000129622	Sdc	NA && PF01034:Syndecan domain
FBgn0010473	1.20817	0.00571074	tutl	NA && PF00041:Fibronectin type III domain|PF07679:Immunoglobulin I-set domain|PF07686:Immunoglobulin V-set domain
FBgn0010482	1.19463	0.0012164	l(2)01289	NA && PF00085:Thioredoxin
FBgn0010551	1.15027	0.00938278	Phb2	NA && PF01145:SPFH domain / Band 7 family
FBgn0010583	1.17162	0.00335332	dock	NA && PF00017:SH2 domain|PF00018:SH3 domain
FBgn0010611	1.16105	0.00481602	Hmgs	NA && PF01154:Hydroxymethylglutaryl-coenzyme A synthase N terminal|PF08540:Hydroxymethylglutaryl-coenzyme A synthase C terminal
FBgn0010762	1.20696	0.000697416	simj	NA && PF16563:Coiled-coil and interaction region of P66A and P66B with MBD2
FBgn0010905	1.18788	0.00281251	Spn	NA && PF00536:SAM domain (Sterile alpha motif)|PF00595:PDZ domain (Also known as DHR or GLGF)
FBgn0011204	1.28167	5.15e-05	cue	NA && PF00058:Low-density lipoprotein receptor repeat class B
FBgn0011224	1.36128	5.89e-07	heph	NA && PF14259:RNA recognition motif (a.k.a. RRM, RBD, or RNP domain)|PF13893:RNA recognition motif. (a.k.a. RRM, RBD, or RNP domain)
FBgn0011259	1.3421	7.7e-05	Sema1a	NA && PF01437:Plexin repeat|PF01403:Sema domain
FBgn0011260	1.28338	0.000365211	Sema2a	NA && PF01403:Sema domain
FBgn0011288	1.2052	6.67e-05	Snap25	NA && PF00835:SNAP-25 family
FBgn0011300	1.20933	0.00115649	babo	NA && PF08515:Transforming growth factor beta type I GS-motif|PF07714:Protein tyrosine kinase|PF01064:Activin types I and II receptor domain
FBgn0011481	1.16653	0.00275756	Ssdp	NA && PF04503:Single-stranded DNA binding protein, SSDP
FBgn0011582	1.23988	0.00643582	Dop1R1	NA && PF00001:7 transmembrane receptor (rhodopsin family)
FBgn0011589	1.22325	0.00436393	Elk	NA && PF13426:PAS domain|PF00520:Ion transport protein
FBgn0011642	1.34242	3.02e-10	Zyx	NA && PF00412:LIM domain
FBgn0011648	1.14176	0.0110378	Mad	NA && PF03166:MH2 domain|PF03165:MH1 domain
FBgn0011666	1.28557	2.33e-05	msi	NA && PF00076:RNA recognition motif. (a.k.a. RRM, RBD, or RNP domain)
FBgn0011705	1.29956	5.27e-05	rost	NA && -
FBgn0011722	1.28918	9.59e-07	Tig	NA && -
FBgn0011740	1.184	0.00366801	alpha-Man-IIa	NA && PF07748:Glycosyl hydrolases family 38 C-terminal domain|PF09261:Alpha mannosidase, middle domain|PF01074:Glycosyl hydrolases family 38 N-terminal domain
FBgn0011747	1.14265	0.00110981	Ank	NA && PF00791:ZU5 domain|PF12796:Ankyrin repeats (3 copies)|PF13637:Ankyrin repeats (many copies)|PF00531:Death domain
FBgn0011760	1.18498	0.000168643	ctp	NA && PF01221:Dynein light chain type 1
FBgn0011817	1.29517	0.000622559	nmo	NA && PF00069:Protein kinase domain
FBgn0011829	1.58759	0.000288679	Ret	NA && PF07714:Protein tyrosine kinase
FBgn0011837	1.16202	0.0113206	Tis11	NA && PF00642:Zinc finger C-x8-C-x5-C-x3-H type (and similar)
FBgn0013263	1.30569	0.000541263	Trl	NA && PF00651:BTB/POZ domain|PF09237:GAGA factor|PF01974:tRNA intron endonuclease, catalytic C-terminal domain
FBgn0013278	2.5614	5.15e-06	Hsp70Bb	NA && PF10712:NAD-specific glutamate dehydrogenase|PF00012:Hsp70 protein
FBgn0013334	1.15811	0.00372291	Sap47	NA && PF03909:BSD domain
FBgn0013343	1.2638	0.000417912	Syx1A	NA && PF00804:Syntaxin|PF05739:SNARE domain
FBgn0013467	1.26947	2.16e-08	igl	NA && -
FBgn0013576	1.18691	0.000187868	mtd	NA && PF01476:LysM domain|PF07534:TLD
FBgn0013672	1.38403	8.52e-15	mt:ATPase6	NA && PF00119:ATP synthase A chain
FBgn0013674	1.22728	3.67e-08	mt:CoI	NA && PF00115:Cytochrome C and Quinol oxidase polypeptide I
FBgn0013675	1.21018	6.73e-06	mt:CoII	NA && PF02790:Cytochrome C oxidase subunit II, transmembrane domain|PF00116:Cytochrome C oxidase subunit II, periplasmic domain
FBgn0013676	1.26284	1.01e-08	mt:CoIII	NA && PF00510:Cytochrome c oxidase subunit III
FBgn0013678	1.23336	1.7e-08	mt:Cyt-b	NA && PF00032:Cytochrome b(C-terminal)/b6/petD|PF13631:Cytochrome b(N-terminal)/b6/petB
FBgn0013679	1.16635	2.95e-05	mt:ND1	NA && PF00146:NADH dehydrogenase
FBgn0013680	1.37477	2.9e-15	mt:ND2	NA && PF00361:Proton-conducting membrane transporter
FBgn0013683	1.19908	0.00391603	mt:ND4L	NA && PF00420:NADH-ubiquinone/plastoquinone oxidoreductase chain 4L
FBgn0013684	1.09987	0.0098364	mt:ND5	NA && PF06455:NADH dehydrogenase subunit 5 C-terminus|PF00361:Proton-conducting membrane transporter
FBgn0013686	1.3765	3.87e-13	mt:lrRNA	NA && -
FBgn0013688	1.20328	0.00070293	mt:srRNA	NA && -
FBgn0013699	1.8572	0.00035423	mt:tRNA:Leu-TAA	NA && -
FBgn0013710	2.73626	1.4e-18	mt:tRNA:Tyr-GTA	NA && -
FBgn0013718	1.14301	0.00285275	nuf	NA && PF09457:FIP domain
FBgn0013767	1.23975	0.000208638	Crz	NA && -
FBgn0013813	1.44155	7.57e-05	Dhc98D	NA && PF03028:Dynein heavy chain and region D6 of dynein motor|PF12777:Microtubule-binding stalk of dynein motor|PF12780:P-loop containing dynein motor region D4|PF08393:Dynein heavy chain, N-terminal region 2|PF12774:Hydrolytic ATP binding site of dynein motor region D1|PF08385:Dynein heavy chain, N-terminal region 1|PF12781:ATP-binding dynein motor region D5|PF12775:P-loop containing dynein mot…
FBgn0013973	1.174	0.00287738	Gycbeta100B	NA && PF07701:Heme NO binding associated|PF07700:Haem-NO-binding|PF00211:Adenylate and Guanylate cyclase catalytic domain
FBgn0013995	1.29217	2.64e-07	Calx	NA && PF03160:Calx-beta domain|PF16494:C-terminal extension of sodium/calcium exchanger domain|PF01699:Sodium/calcium exchanger protein
FBgn0014011	1.30567	5.48e-06	Rac2	NA && PF00071:Ras family
FBgn0014184	1.14658	0.000208884	Oda	NA && -
FBgn0014189	1.13418	0.00951035	Hel25E	NA && -
FBgn0014388	1.14834	0.010218	sty	NA && PF05210:Sprouty protein (Spry)
FBgn0014859	1.9519	2.72e-12	Hr38	NA && PF00105:Zinc finger, C4 type (two domains)|PF00104:Ligand-binding domain of nuclear hormone receptor
FBgn0015035	1.63313	1.49e-08	Cyp4e3	NA && PF00067:Cytochrome P450
FBgn0015221	1.13207	0.00332638	Fer2LCH	NA && PF00210:Ferritin-like domain
FBgn0015229	1.29644	4.72e-07	glec	NA && -
FBgn0015269	1.20879	0.00187398	Nf1	NA && PF00616:GTPase-activator protein for Ras-like GTPase|PF13716:Divergent CRAL/TRIO domain
FBgn0015279	1.1617	0.00185773	Pi3K92E	NA && PF00794:PI3-kinase family, ras-binding domain|PF00613:Phosphoinositide 3-kinase family, accessory domain (PIK domain)|PF00454:Phosphatidylinositol 3- and 4-kinase|PF00792:Phosphoinositide 3-kinase C2|PF02192:PI3-kinase family, p85-binding domain
FBgn0015371	1.20299	0.000545501	chn	NA && -
FBgn0015513	1.15213	0.00193267	mbc	NA && PF06920:Dock homology region 2|PF14429:C2 domain in Dock180 and Zizimin proteins|PF16172:DOCK N-terminus
FBgn0015519	1.32016	0.000688632	nAChRalpha3	NA && PF02932:Neurotransmitter-gated ion-channel transmembrane region|PF02931:Neurotransmitter-gated ion-channel ligand binding domain
FBgn0015577	1.1914	0.000100086	alpha-Est9	NA && PF00135:Carboxylesterase family
FBgn0015589	1.14095	0.00304248	Apc	NA && PF00514:Armadillo/beta-catenin-like repeat|PF05923:APC cysteine-rich region|PF05972:APC 15 residue motif
FBgn0015754	1.16859	0.000574611	Lis-1	NA && PF08513:LisH|PF00400:WD domain, G-beta repeat
FBgn0015772	1.14837	0.00228852	Nak	NA && PF00069:Protein kinase domain
FBgn0015774	1.22013	0.00185993	NetB	NA && PF00055:Laminin N-terminal (Domain VI)|PF01759:UNC-6/NTR/C345C module|PF00053:Laminin EGF domain
FBgn0015795	1.15298	0.000356882	Rab7	NA && PF00071:Ras family
FBgn0016059	1.28876	2.78e-07	Sema1b	NA && PF01403:Sema domain
FBgn0016061	1.21047	0.00141503	side	NA && PF13895:Immunoglobulin domain|PF08205:CD80-like C2-set immunoglobulin domain|PF07686:Immunoglobulin V-set domain
FBgn0016070	1.21665	0.000170368	smg	NA && PF09246:PHAT|PF00536:SAM domain (Sterile alpha motif)
FBgn0016078	1.28393	1.98e-06	wun	NA && PF01569:PAP2 superfamily
FBgn0016081	1.15158	0.00321348	fry	NA && PF14225:Cell morphogenesis C-terminal|PF14228:Cell morphogenesis central region|PF14222:Cell morphogenesis N-terminal
FBgn0016119	1.16265	0.00459614	ATPsynCF6	NA && PF05511:Mitochondrial ATP synthase coupling factor 6
FBgn0016126	1.21692	3.89e-07	CaMKI	NA && PF00069:Protein kinase domain
FBgn0016696	1.12204	0.00717663	Pitslre	NA && PF00069:Protein kinase domain
FBgn0016754	1.15149	0.00782774	sba	NA && -
FBgn0016917	1.20149	3.75e-06	Stat92E	NA && PF02864:STAT protein, DNA binding domain|PF01017:STAT protein, all-alpha domain
FBgn0016930	1.16519	0.00102075	Dyrk2	NA && PF00069:Protein kinase domain
FBgn0017418	1.26272	2.57e-05	ari-1	NA && PF01485:IBR domain, a half RING-finger domain
FBgn0017558	1.22823	1.31e-05	Pdk	NA && PF02518:Histidine kinase-, DNA gyrase B-, and HSP90-like ATPase|PF10436:Mitochondrial branched-chain alpha-ketoacid dehydrogenase kinase
FBgn0017590	1.18047	0.0012894	klg	NA && PF13895:Immunoglobulin domain|PF07679:Immunoglobulin I-set domain
FBgn0019650	1.24088	0.000103502	toy	NA && PF00046:Homeobox domain|PF00292:'Paired box' domain
FBgn0019661	1.41931	5.17e-22	lncRNA:roX1	NA && -
FBgn0019662	1.2141	0.000169182	qm	NA && PF00348:Polyprenyl synthetase
FBgn0019932	1.20305	0.00463765	SamDC	NA && PF01536:Adenosylmethionine decarboxylase
FBgn0019968	1.15293	0.0056227	Khc-73	NA && PF01302:CAP-Gly domain|PF12473:Kinesin protein|PF16183:Kinesin-associated|PF00225:Kinesin motor domain|PF12423:Kinesin protein 1B
FBgn0019985	1.36782	7.83e-06	mGluR	NA && PF01094:Receptor family ligand binding region|PF07562:Nine Cysteines Domain of family 3 GPCR|PF00003:7 transmembrane sweet-taste receptor of 3 GCPR
FBgn0020251	1.17598	0.00257743	sfl	NA && PF00685:Sulfotransferase domain|PF12062:heparan sulfate-N-deacetylase
FBgn0020261	1.1738	0.00978767	pcm	NA && PF03159:XRN 5'-3' exonuclease N-terminus
FBgn0020309	1.24092	5.31e-05	crol	NA && -
FBgn0020372	1.1359	0.0103997	TM4SF	NA && PF00335:Tetraspanin family
FBgn0020386	1.25557	1e-07	Pdk1	NA && PF00069:Protein kinase domain|PF14593:PH domain
FBgn0020440	1.2227	0.000206469	Fak	NA && PF03623:Focal adhesion targeting region|PF07714:Protein tyrosine kinase
FBgn0020493	1.25527	2.8e-05	Dad	NA && PF03165:MH1 domain|PF03166:MH2 domain
FBgn0020620	1.143	0.00783434	RN-tre	NA && PF00566:Rab-GTPase-TBC domain
FBgn0020762	1.17105	0.000524553	Atet	NA && PF07673:Protein of unknown function (DUF1602)|PF00005:ABC transporter|PF01061:ABC-2 type transporter
FBgn0020767	1.15491	0.0032794	Spred	NA && PF05210:Sprouty protein (Spry)|PF00568:WH1 domain
FBgn0021738	1.30144	0.00638037	Crg-1	NA && -
FBgn0021895	1.21936	3.46e-05	ytr	NA && PF08648:Protein of unknown function (DUF1777)
FBgn0022213	1.20828	0.00309586	Cse1	NA && PF03378:CAS/CSE protein, C-terminus|PF08506:Cse1|PF03810:Importin-beta N-terminal domain
FBgn0022238	1.18822	0.00106744	lolal	NA && PF00651:BTB/POZ domain
FBgn0022382	1.19793	0.000205298	Pka-R2	NA && PF00027:Cyclic nucleotide-binding domain
FBgn0023213	1.17426	3.99e-05	eIF4G1	NA && PF02847:MA3 domain|PF02854:MIF4G domain
FBgn0023416	1.15603	0.00904033	Ac3	NA && PF16214:Adenylyl cyclase N-terminal extracellular and transmembrane region|PF00211:Adenylate and Guanylate cyclase catalytic domain
FBgn0023528	1.17667	0.00207924	CG2924	NA && PF00179:Ubiquitin-conjugating enzyme
FBgn0024236	1.19333	0.0003503	foi	NA && PF02535:ZIP Zinc transporter
FBgn0024238	1.16461	0.000977646	Fim	NA && PF00307:Calponin homology (CH) domain
FBgn0024248	1.35236	1.17e-07	chico	NA && PF02174:PTB domain (IRS-1 type)
FBgn0024250	1.2711	0.00031493	brk	NA && PF09607:Brinker DNA-binding domain
FBgn0024291	1.15313	0.010027	Sirt1	NA && PF02146:Sir2 family
FBgn0024321	1.23271	0.000411713	NK7.1	NA && PF00046:Homeobox domain
FBgn0024555	1.25259	9.29e-07	flfl	NA && PF04802:Component of IIS longevity pathway SMK-1
FBgn0024728	1.31297	1.4e-06	Slip1	NA && -
FBgn0024806	1.14881	0.00600107	DIP2	NA && PF06464:DMAP1-binding Domain|PF00501:AMP-binding enzyme
FBgn0024811	1.23815	1.55e-05	Crk	NA && PF07653:Variant SH3 domain|PF00018:SH3 domain|PF00017:SH2 domain
FBgn0024836	1.2809	0.000693561	stan	NA && PF00028:Cadherin domain|PF16489:GPCR-Autoproteolysis INducing (GAIN) domain|PF00008:EGF-like domain|PF00002:7 transmembrane receptor (Secretin family)|PF00053:Laminin EGF domain|PF01825:GPCR proteolysis site, GPS, motif|PF02210:Laminin G domain
FBgn0024913	1.2563	2.83e-07	Actbeta	NA && PF00019:Transforming growth factor beta like domain
FBgn0024921	1.16386	0.00304158	Tnpo	NA && PF03810:Importin-beta N-terminal domain|PF13513:HEAT-like repeat
FBgn0024944	1.18101	0.00724247	Oamb	NA && PF00001:7 transmembrane receptor (rhodopsin family)
FBgn0024963	1.37738	1.99e-08	GluClalpha	NA && PF02931:Neurotransmitter-gated ion-channel ligand binding domain|PF02932:Neurotransmitter-gated ion-channel transmembrane region
FBgn0024980	1.24569	0.00224467	Syx4	NA && PF05739:SNARE domain|PF00804:Syntaxin
FBgn0024985	1.14713	0.00267321	CG11448	NA && PF09744:JNK_SAPK-associated protein-1
FBgn0024986	1.17823	0.00886609	CG3719	NA && PF00085:Thioredoxin
FBgn0025186	1.19427	0.00168375	ari-2	NA && PF01485:IBR domain, a half RING-finger domain
FBgn0025455	1.16292	0.0100384	CycT	NA && PF00134:Cyclin, N-terminal domain
FBgn0025574	1.18626	0.00165857	Pli	NA && PF04710:Pellino
FBgn0025595	1.36225	8.51e-09	AkhR	NA && PF00001:7 transmembrane receptor (rhodopsin family)
FBgn0025627	1.97312	0.00897357	CG4194	NA && -
FBgn0025676	1.38972	7.04e-05	CkIIalpha-i3	NA && -
FBgn0025726	1.29327	4.08e-06	unc-13	NA && PF10540:Munc13 (mammalian uncoordinated) homology domain|PF00130:Phorbol esters/diacylglycerol binding domain (C1 domain)|PF00168:C2 domain|PF06292:Domain of Unknown Function (DUF1041)|PF00098:Zinc knuckle
FBgn0025740	1.17852	0.00668281	PlexB	NA && PF01833:IPT/TIG domain|PF08337:Plexin cytoplasmic RasGAP domain|PF01437:Plexin repeat|PF01403:Sema domain
FBgn0025741	1.32432	2.66e-07	PlexA	NA && PF01437:Plexin repeat|PF01403:Sema domain|PF08337:Plexin cytoplasmic RasGAP domain|PF01833:IPT/TIG domain
FBgn0025800	1.12599	0.0111089	Smox	NA && PF03166:MH2 domain|PF03165:MH1 domain
FBgn0025814	1.2798	0.00172703	Mgstl	NA && PF01124:MAPEG family
FBgn0025879	1.16226	0.0015823	Timp	NA && PF02078:Synapsin, N-terminal domain|PF02750:Synapsin, ATP binding domain|PF00965:Tissue inhibitor of metalloproteinase
FBgn0025936	1.19895	0.000232515	Eph	NA && PF00536:SAM domain (Sterile alpha motif)|PF01404:Ephrin receptor ligand binding domain|PF00041:Fibronectin type III domain|PF14575:Ephrin type-A receptor 2 transmembrane domain|PF07714:Protein tyrosine kinase
FBgn0026076	1.22715	0.00164437	UBL3	NA && PF13881:Ubiquitin-2 like Rad60 SUMO-like
FBgn0026086	1.21266	0.000550126	Adar	NA && PF02137:Adenosine-deaminase (editase) domain|PF00035:Double-stranded RNA binding motif
FBgn0026147	1.27195	7.37e-05	TTLL4A	NA && PF03133:Tubulin-tyrosine ligase family
FBgn0026199	1.20671	0.000431246	myo	NA && PF00019:Transforming growth factor beta like domain
FBgn0026238	1.17659	0.000575089	gus	NA && PF00622:SPRY domain|PF07525:SOCS box
FBgn0026262	1.29766	8.35e-07	bip2	NA && PF07524:Bromodomain associated|PF00628:PHD-finger
FBgn0026315	1.18972	0.00630837	Ugt35a	NA && PF00201:UDP-glucoronosyl and UDP-glucosyl transferase
FBgn0026370	1.14059	0.00381266	SRPK	NA && PF00069:Protein kinase domain
FBgn0026376	1.17902	0.00157601	Rgl	NA && PF00618:RasGEF N-terminal motif|PF00788:Ras association (RalGDS/AF-6) domain|PF00617:RasGEF domain
FBgn0026379	1.33686	3.32e-06	Pten	NA && PF00782:Dual specificity phosphatase, catalytic domain|PF10409:C2 domain of PTEN tumour-suppressor protein
FBgn0026401	1.21451	4.89e-05	Nipped-B	NA && PF12765:HEAT repeat associated with sister chromatid cohesion|PF12830:Sister chromatid cohesion C-terminus
FBgn0026427	1.18976	0.00596973	Su(var)2-HP2	NA && -
FBgn0026439	1.11594	0.0034274	Eaat1	NA && PF00375:Sodium:dicarboxylate symporter family
FBgn0026573	1.21884	0.000134281	ADD1	NA && -
FBgn0026593	1.27546	0.000432008	CG5707	NA && PF00561:alpha/beta hydrolase fold
FBgn0026620	1.15005	0.00126538	tacc	NA && PF05010:Transforming acidic coiled-coil-containing protein (TACC)
FBgn0026737	1.29438	0.00126319	CG6171	NA && PF10283:Zinc-finger (CX5CX6HX5H) motif
FBgn0026777	1.21858	2.25e-05	Rad23	NA && PF09280:XPC-binding domain|PF00627:UBA/TS-N domain|PF00240:Ubiquitin family
FBgn0026869	1.35513	2.23e-07	Thd1	NA && PF03167:Uracil DNA glycosylase superfamily
FBgn0027066	1.18749	0.000165042	Eb1	NA && PF03271:EB1-like C-terminal motif|PF00307:Calponin homology (CH) domain
FBgn0027101	1.2353	1.92e-05	Dyrk3	NA && PF00069:Protein kinase domain
FBgn0027111	1.26539	7.81e-08	miple1	NA && PF01091:PTN/MK heparin-binding protein family, C-terminal domain
FBgn0027291	1.14784	0.00068582	l(1)G0156	NA && PF00180:Isocitrate/isopropylmalate dehydrogenase
FBgn0027339	1.1931	0.00870902	jim	NA && PF00096:Zinc finger, C2H2 type
FBgn0027492	1.15875	0.00442523	wdb	NA && PF01603:Protein phosphatase 2A regulatory B subunit (B56 family)
FBgn0027499	1.18696	0.000685716	wde	NA && PF16794:Fibronectin-III type domain
FBgn0027512	1.17095	0.00499945	CG10254	NA && PF00179:Ubiquitin-conjugating enzyme
FBgn0027515	1.16216	0.00634033	CG7115	NA && PF00481:Protein phosphatase 2C
FBgn0027527	6.92293	0.0031565	Osi6	NA && PF07898:Protein of unknown function (DUF1676)
FBgn0027549	1.17434	0.00922868	CG7927	NA && PF04910:Transcriptional repressor TCF25
FBgn0027562	1.18877	0.000350454	CG10345	NA && PF01130:CD36 family
FBgn0027565	1.24592	0.00227763	CG5498	NA && PF03357:Snf7
FBgn0027575	1.15215	0.00414849	GABA-B-R2	NA && PF01094:Receptor family ligand binding region|PF00003:7 transmembrane sweet-taste receptor of 3 GCPR
FBgn0027594	1.15	0.00362683	drpr	NA && -
FBgn0027603	1.25916	1.64e-05	Ulp1	NA && PF02902:Ulp1 protease family, C-terminal catalytic domain
FBgn0027608	1.15773	0.000488417	CG2082	NA && PF03096:Ndr family
FBgn0027620	1.5623	8.87e-06	Acf	NA && PF00628:PHD-finger|PF10537:ATP-utilising chromatin assembly and remodelling N-terminal|PF00439:Bromodomain|PF15614:WSTF, HB1, Itc1p, MBD9 motif 3
FBgn0027654	1.12185	0.00747537	jdp	NA && PF00226:DnaJ domain
FBgn0027844	1.3341	7.29e-07	CAH1	NA && PF00194:Eukaryotic-type carbonic anhydrase
FBgn0027865	1.2163	0.000254069	Tsp96F	NA && PF00335:Tetraspanin family
FBgn0027948	1.15088	0.00203309	msps	NA && PF12348:CLASP N terminal
FBgn0028397	1.23089	0.000105712	Tob	NA && PF07742:BTG family
FBgn0028400	1.2669	2.03e-08	Syt4	NA && PF00168:C2 domain
FBgn0028406	1.41298	0.00511568	Drep4	NA && PF02017:CIDE-N domain|PF09230:DNA fragmentation factor 40 kDa
FBgn0028481	1.19261	0.00032452	CG4341	NA && PF13424:Tetratricopeptide repeat|PF00515:Tetratricopeptide repeat|PF13414:TPR repeat|PF08409:Domain of unknown function (DUF1736)
FBgn0028497	1.21377	1.08e-05	CG3530	NA && PF06602:Myotubularin-like phosphatase domain|PF01363:FYVE zinc finger
FBgn0028509	1.1617	0.000851569	CenG1A	NA && PF01412:Putative GTPase activating protein for Arf|PF00071:Ras family
FBgn0028561	4.00863	0.00890446	sut3	NA && PF00083:Sugar (and other) transporter
FBgn0028582	1.16395	0.000465731	lqf	NA && PF01417:ENTH domain|PF00089:Trypsin
FBgn0028644	1.3882	2.24e-05	beat-Ic	NA && PF08205:CD80-like C2-set immunoglobulin domain
FBgn0028853	1.81331	0.00134199	CG15263	NA && -
FBgn0028875	1.36161	1.61e-05	nAChRalpha5	NA && PF02931:Neurotransmitter-gated ion-channel ligand binding domain|PF02932:Neurotransmitter-gated ion-channel transmembrane region
FBgn0028879	1.31801	2.74e-06	CG15270	NA && PF04547:Calcium-activated chloride channel
FBgn0028888	1.28554	9.31e-05	CG4168	NA && PF13855:Leucine rich repeat
FBgn0028963	3.21507	0.0049572	Or49b	NA && PF02949:7tm Odorant receptor
FBgn0028984	1.26585	3.29e-07	Spn88Ea	NA && PF00079:Serpin (serine protease inhibitor)
FBgn0028993	1.35937	1.67e-06	scro	NA && PF00046:Homeobox domain
FBgn0028996	1.28884	1.11e-06	onecut	NA && PF00046:Homeobox domain|PF02376:CUT domain
FBgn0029067	1.16525	0.00470122	Dd	NA && PF03031:NLI interacting factor-like phosphatase
FBgn0029082	1.27519	0.00390353	hbs	NA && PF00041:Fibronectin type III domain|PF08205:CD80-like C2-set immunoglobulin domain|PF07679:Immunoglobulin I-set domain|PF13895:Immunoglobulin domain
FBgn0029123	1.15385	0.010997	SoxN	NA && PF12336:SOX transcription factor|PF00505:HMG (high mobility group) box
FBgn0029504	1.22598	0.00155865	CHES-1-like	NA && PF00250:Forkhead domain
FBgn0029506	1.17385	0.000143926	Tsp42Ee	NA && PF00335:Tetraspanin family
FBgn0029663	1.20434	0.0085718	CG10804	NA && PF00209:Sodium:neurotransmitter symporter family
FBgn0029708	1.18229	0.0029083	CG3556	NA && PF10531:SLBB domain|PF01122:Eukaryotic cobalamin-binding protein
FBgn0029711	1.25486	0.000445171	Usf	NA && PF00010:Helix-loop-helix DNA-binding domain
FBgn0029761	1.24519	0.00479114	SK	NA && PF03530:Calcium-activated SK potassium channel|PF02888:Calmodulin binding domain|PF07885:Ion channel
FBgn0029768	1.19188	0.00160746	SPR	NA && PF10324:Serpentine type 7TM GPCR chemoreceptor Srw
FBgn0029814	1.18245	0.000161615	CG15765	NA && PF00059:Lectin C-type domain
FBgn0029834	1.23577	0.000410754	CG5937	NA && PF09324:Domain of unknown function (DUF1981)
FBgn0029881	1.17918	0.00276816	pigs	NA && PF02187:Growth-Arrest-Specific Protein 2 Domain|PF00307:Calponin homology (CH) domain
FBgn0029930	1.21083	0.0052524	CG12541	NA && PF16066:Domain of unknown function (DUF4808)
FBgn0029962	1.27079	0.00958041	CG1402	NA && PF00194:Eukaryotic-type carbonic anhydrase
FBgn0029979	1.19349	0.0032867	mahe	NA && PF00270:DEAD/DEAH box helicase|PF00271:Helicase conserved C-terminal domain
FBgn0029996	1.14801	0.00409919	UbcE2H	NA && PF00179:Ubiquitin-conjugating enzyme
FBgn0029997	1.18396	0.00277438	CG2258	NA && PF00018:SH3 domain|PF09431:Protein of unknown function (DUF2013)
FBgn0030041	1.38202	1.42e-15	CG12116	NA && PF00106:short chain dehydrogenase
FBgn0030174	1.30949	0.00010015	CG15312	NA && -
FBgn0030230	1.21125	0.00444067	Rph	NA && PF02318:FYVE-type zinc finger|PF00168:C2 domain
FBgn0030309	1.23135	7.23e-05	CG1572	NA && PF01284:Membrane-associating domain
FBgn0030349	1.14451	0.00413005	CG10353	NA && PF04547:Calcium-activated chloride channel|PF16178:Dimerisation domain of Ca+-activated chloride-channel, anoctamin
FBgn0030412	1.18483	0.000418492	Tomosyn	NA && PF08366:LLGL2
FBgn0030421	1.24276	0.000276008	CG3812	NA && PF01553:Acyltransferase
FBgn0030504	1.19116	0.00254247	CG2691	NA && PF08161:NUC173 domain
FBgn0030505	1.26134	0.000205602	NFAT	NA && PF00554:Rel homology DNA-binding domain|PF16179:Rel homology dimerisation domain
FBgn0030670	1.19766	6.82e-06	Pis	NA && PF01066:CDP-alcohol phosphatidyltransferase
FBgn0030711	1.33412	0.00407207	Rrp47	NA && PF04000:Sas10/Utp3/C1D family
FBgn0030723	1.30095	0.000116586	dpr18	NA && PF00047:Immunoglobulin domain
FBgn0030735	1.17394	0.00274253	CG3632	NA && PF06602:Myotubularin-like phosphatase domain|PF01363:FYVE zinc finger
FBgn0030742	1.17711	0.0073014	CG9919	NA && -
FBgn0030773	1.20068	0.00049355	CG9676	NA && PF00089:Trypsin
FBgn0030897	1.34975	8e-06	Frq1	NA && PF00036:EF hand|PF13499:EF-hand domain pair
FBgn0030913	1.22914	0.00167915	CG6123	NA && -
FBgn0030960	1.19509	0.0060984	Atg101	NA && PF07855:Protein of unknown function (DUF1649)
FBgn0030976	1.1897	7.83e-05	CG7378	NA && PF00782:Dual specificity phosphatase, catalytic domain
FBgn0030997	1.1897	0.00108995	CG7990	NA && PF10277:Frag1/DRAM/Sfk1 family
FBgn0031012	1.21741	0.00638267	CG8051	NA && PF07690:Major Facilitator Superfamily
FBgn0031064	1.25214	8.89e-05	CG12531	NA && PF13520:Amino acid permease|PF13906:C-terminus of AA_permease
FBgn0031150	1.14773	0.00852364	bves	NA && PF04831:Popeye protein conserved region
FBgn0031170	1.16025	0.00329509	ABCA	NA && PF00005:ABC transporter|PF12698:ABC-2 family transporter protein
FBgn0031183	1.25431	0.00438088	CG14621	NA && PF03151:Triose-phosphate Transporter family
FBgn0031187	1.16491	0.00108224	Usp2	NA && PF00443:Ubiquitin carboxyl-terminal hydrolase
FBgn0031216	1.31391	1.17e-07	Zir	NA && PF11878:Domain of unknown function (DUF3398)|PF14429:C2 domain in Dock180 and Zizimin proteins|PF06920:Dock homology region 2
FBgn0031220	1.28779	6.93e-09	CG4822	NA && PF00005:ABC transporter|PF01061:ABC-2 type transporter|PF07673:Protein of unknown function (DUF1602)
FBgn0031239	1.28436	0.000640737	CG17075	NA && PF01529:DHHC palmitoyltransferase
FBgn0031258	1.21495	0.000530567	CG4297	NA && -
FBgn0031275	1.17084	0.00933563	GABA-B-R3	NA && PF01094:Receptor family ligand binding region|PF00003:7 transmembrane sweet-taste receptor of 3 GCPR
FBgn0031277	224.277	3.7e-05	CG13947	NA && -
FBgn0031306	1.11333	0.00608952	CG4577	NA && -
FBgn0031317	1.48366	4.79e-07	Charon	NA && PF12796:Ankyrin repeats (3 copies)
FBgn0031347	2.86989	0.00536892	CG10869	NA && PF16043:Domain of unknown function (DUF4795)
FBgn0031367	3.58619	4.94e-08	c-cup	NA && -
FBgn0031424	1.19908	0.00050022	VGlut	NA && PF07690:Major Facilitator Superfamily
FBgn0031449	1.16109	0.0024881	CG31689	NA && PF00005:ABC transporter|PF01061:ABC-2 type transporter
FBgn0031453	1.11676	0.00592939	Bacc	NA && -
FBgn0031473	1.30705	3.47e-05	CG3104	NA && PF13637:Ankyrin repeats (many copies)|PF12796:Ankyrin repeats (3 copies)
FBgn0031490	1.38041	3.37e-06	CG17264	NA && -
FBgn0031542	2.45886	5.87e-10	CG15414	NA && -
FBgn0031602	1.17621	0.0070966	CG15431	NA && -
FBgn0031627	1.1567	0.00206867	fipi	NA && PF07679:Immunoglobulin I-set domain
FBgn0031632	1.19417	0.000373905	CG15628	NA && PF08445:FR47-like protein
FBgn0031675	1.24788	0.0071144	CG9121	NA && PF12796:Ankyrin repeats (3 copies)|PF13637:Ankyrin repeats (many copies)|PF07525:SOCS box
FBgn0031693	1.25337	0.00036605	Cyp4ac1	NA && PF00067:Cytochrome P450
FBgn0031726	9.0459	5.38e-09	Cyp6a16	NA && PF00067:Cytochrome P450
FBgn0031738	1.17036	0.0110654	CG9171	NA && PF13896:Glycosyl-transferase for dystroglycan
FBgn0031770	1.25151	0.00198229	CG13995	NA && PF00001:7 transmembrane receptor (rhodopsin family)
FBgn0031814	1.20936	0.000149677	retm	NA && PF04707:PRELI-like family|PF00650:CRAL/TRIO domain
FBgn0031820	1.27739	2.48e-05	Daxx	NA && -
FBgn0031835	1.23904	3.81e-05	CG11319	NA && PF00326:Prolyl oligopeptidase family|PF00930:Dipeptidyl peptidase IV (DPP IV) N-terminal region
FBgn0031855	1.25875	0.00264949	CG11221	NA && PF00069:Protein kinase domain
FBgn0031857	1.19807	0.000969691	LUBEL	NA && PF01485:IBR domain, a half RING-finger domain|PF16678:UB-associated-like domain of HOIP or E3 ubiquitin-protein ligase
FBgn0031866	1.16789	0.00346239	Nlg2	NA && PF00135:Carboxylesterase family
FBgn0031885	1.18935	0.000161721	Mnn1	NA && PF05053:Menin
FBgn0031895	1.32038	0.00985831	CG4497	NA && -
FBgn0031897	1.17005	0.000119112	CG13784	NA && PF04193:PQ loop repeat
FBgn0031907	1.17068	0.0112879	CG5171	NA && PF02358:Trehalose-phosphatase
FBgn0031948	1.18214	0.000684369	CG7149	NA && PF01066:CDP-alcohol phosphatidyltransferase
FBgn0031952	1.18528	0.0013599	cdc14	NA && PF14671:Dual specificity protein phosphatase, N-terminal half|PF00782:Dual specificity phosphatase, catalytic domain
FBgn0031970	1.78177	0.00294139	CG7227	NA && PF01130:CD36 family
FBgn0031988	1.19399	0.00664781	CG8668	NA && PF01762:Galactosyltransferase
FBgn0031990	1.12941	0.00900795	PAPLA1	NA && PF02862:DDHD domain
FBgn0031998	1.23998	0.00115664	SLC5A11	NA && PF00474:Sodium:solute symporter family
FBgn0032021	1.16911	0.000922808	CG7781	NA && -
FBgn0032036	1.14245	0.0114394	CG13384	NA && PF01490:Transmembrane amino acid transporter protein
FBgn0032078	1.17885	0.0041985	C1GalTA	NA && PF02434:Fringe-like
FBgn0032079	1.58463	6.2e-10	CG31886	NA && PF16041:Domain of unknown function (DUF4793)|PF16040:Domain of unknown function (DUF4792)
FBgn0032123	1.195	2.19e-05	Oatp30B	NA && PF07648:Kazal-type serine protease inhibitor domain|PF03137:Organic Anion Transporter Polypeptide (OATP) family
FBgn0032136	1.22544	9.62e-06	Apoltp	NA && PF09172:Domain of unknown function (DUF1943)|PF06448:Domain of Unknown Function (DUF1081)|PF01347:Lipoprotein amino terminal region|PF00094:von Willebrand factor type D domain
FBgn0032151	1.3155	0.00261845	nAChRalpha6	NA && PF02931:Neurotransmitter-gated ion-channel ligand binding domain|PF02932:Neurotransmitter-gated ion-channel transmembrane region
FBgn0032197	1.30138	0.000784785	CG5694	NA && PF10491:NLS-binding and DNA-binding and dimerisation domains of Nrf1
FBgn0032218	1.40915	1.24e-11	CG5381	NA && -
FBgn0032221	1.30316	3.77e-07	Schip1	NA && PF10148:Schwannomin-interacting protein 1
FBgn0032223	1.1837	0.00438203	GATAd	NA && PF00320:GATA zinc finger|PF07776:Zinc-finger associated domain (zf-AD)
FBgn0032233	1.18537	0.00577891	dpr19	NA && PF07686:Immunoglobulin V-set domain
FBgn0032297	1.45505	1.51e-18	CG17124	NA && PF05361:PKC-activated protein phosphatase-1 inhibitor
FBgn0032305	1.18538	0.000601572	CG6700	NA && PF03399:SAC3/GANP/Nin1/mts3/eIF-3 p25 family
FBgn0032407	1.16463	0.00657957	Pex19	NA && PF04614:Pex19 protein family
FBgn0032503	2.15774	0.0108238	CG16825	NA && -
FBgn0032506	1.18073	0.00725218	CG9395	NA && PF01697:Glycosyltransferase family 92
FBgn0032600	1.19951	0.00094355	BuGZ	NA && -
FBgn0032613	1.59209	8.68e-08	CG13283	NA && -
FBgn0032633	1.27765	5.41e-06	Lrch	NA && PF00307:Calponin homology (CH) domain|PF13855:Leucine rich repeat
FBgn0032652	1.20788	0.000253015	CG6870	NA && PF00173:Cytochrome b5-like Heme/Steroid binding domain
FBgn0032682	1.21785	0.00738901	grnd	NA && -
FBgn0032683	1.29085	0.000959639	kon	NA && PF16184:Cadherin-like|PF02210:Laminin G domain
FBgn0032732	1.31398	0.00871453	CG15168	NA && PF10270:Membrane magnesium transporter
FBgn0032773	1.25604	2.14e-06	fon	NA && -
FBgn0032840	1.34364	6.98e-09	sNPF	NA && -
FBgn0032843	1.5653	0.00678057	CG10730	NA && PF02995:Protein of unknown function (DUF229)
FBgn0032856	1.36846	0.000294527	CG16798	NA && -
FBgn0032876	1.21165	0.000407829	Cen	NA && -
FBgn0032886	1.21316	3.64e-05	CG9328	NA && PF06625:Protein of unknown function (DUF1151)
FBgn0032891	1.87861	0.000380258	Oseg5	NA && -
FBgn0032899	1.18756	0.00255808	CG9338	NA && -
FBgn0032907	1.51933	0.00261612	CG9272	NA && PF00633:Helix-hairpin-helix motif|PF00730:HhH-GPD superfamily base excision DNA repair protein
FBgn0032935	1.16922	0.00399484	Atg18b	NA && -
FBgn0032940	1.16498	0.000440809	Mondo	NA && PF00010:Helix-loop-helix DNA-binding domain
FBgn0032943	1.16168	0.00697258	Tsp39D	NA && PF00335:Tetraspanin family
FBgn0032946	1.25404	8.95e-06	nrv3	NA && PF00287:Sodium / potassium ATPase beta chain
FBgn0032956	1.16908	0.00202595	Cul2	NA && PF10557:Cullin protein neddylation domain|PF00888:Cullin family
FBgn0032957	1.27251	0.000243838	CG2225	NA && -
FBgn0032979	1.15688	0.00272789	Clamp	NA && -
FBgn0032988	1.33647	4.4e-07	Tif-IA	NA && PF05327:RNA polymerase I specific transcription initiation factor RRN3
FBgn0033010	1.33311	2.45e-07	Atf6	NA && PF00170:bZIP transcription factor
FBgn0033017	1.21787	0.00115742	CG10465	NA && PF02214:BTB/POZ domain
FBgn0033021	1.1959	0.000595091	CG10417	NA && PF00481:Protein phosphatase 2C
FBgn0033029	1.23195	2.3e-06	Not3	NA && PF04065:Not1 N-terminal domain, CCR4-Not complex component|PF04153:NOT2 / NOT3 / NOT5 family
FBgn0033054	1.15617	0.000715943	CG14591	NA && PF14808:TMEM164 family
FBgn0033067	2.19829	5.72e-27	CG11211	NA && PF00059:Lectin C-type domain
FBgn0033108	1.19893	0.000252762	CG15236	NA && -
FBgn0033139	1.93476	0.000695088	Tsp42Er	NA && PF00335:Tetraspanin family
FBgn0033166	1.15072	0.00793317	Eaf	NA && PF09816:RNA polymerase II transcription elongation factor
FBgn0033188	1.18359	5.68e-05	Drat	NA && PF13602:Zinc-binding dehydrogenase
FBgn0033214	1.50074	0.000267252	CG1941	NA && PF03982:Diacylglycerol acyltransferase
FBgn0033236	1.34231	1.4e-08	CG14764	NA && -
FBgn0033244	1.19003	0.000322745	CG8726	NA && PF00069:Protein kinase domain|PF00787:PX domain
FBgn0033252	1.20314	0.00308364	CG12769	NA && -
FBgn0033259	1.1914	0.00239629	CG11210	NA && PF13967:Late exocytosis, associated with Golgi transport|PF02714:Calcium-dependent channel, 7TM region, putative phosphate
FBgn0033271	2.67088	0.00294825	CG8708	NA && PF02434:Fringe-like
FBgn0033354	1.90411	0.0007384	FANCI	NA && PF14676:FANCI solenoid 2|PF14675:FANCI solenoid 1|PF14677:FANCI solenoid 3|PF14680:FANCI helical domain 2|PF14678:FANCI solenoid 4
FBgn0033359	1.63328	0.000453094	lint	NA && PF00089:Trypsin
FBgn0033403	1.37936	4.52e-05	CG13739	NA && -
FBgn0033405	1.35526	0.00659187	CG13954	NA && -
FBgn0033442	5.47351	3.7e-15	CG1690	NA && -
FBgn0033453	1.7293	1.06e-10	CG1667	NA && PF15009:Transmembrane protein 173
FBgn0033476	1.20261	2.42e-05	oys	NA && PF03062:MBOAT, membrane-bound O-acyltransferase family
FBgn0033538	1.24098	0.000612611	CG11883	NA && PF00149:Calcineurin-like phosphoesterase|PF02872:5'-nucleotidase, C-terminal domain
FBgn0033544	1.42237	1.72e-16	CG7220	NA && PF00179:Ubiquitin-conjugating enzyme
FBgn0033579	1.34815	0.0107136	CG13229	NA && PF10324:Serpentine type 7TM GPCR chemoreceptor Srw
FBgn0033649	1.22813	0.00151157	pyr	NA && PF00167:Fibroblast growth factor
FBgn0033652	1.21737	0.00380534	ths	NA && PF00167:Fibroblast growth factor
FBgn0033686	1.44644	0.00890528	Hen1	NA && -
FBgn0033738	1.14935	0.00656	DUBAI	NA && PF00443:Ubiquitin carboxyl-terminal hydrolase
FBgn0033748	1.97596	0.0097179	vis	NA && PF05920:Homeobox KN domain
FBgn0033872	1.26734	3.39e-06	CG6329	NA && -
FBgn0033897	1.26047	1.62e-06	Rcd1	NA && PF12695:Alpha/beta hydrolase family
FBgn0033913	1.27791	1.24e-06	CG8468	NA && PF07690:Major Facilitator Superfamily
FBgn0033945	1.33513	0.000229386	CG12868	NA && -
FBgn0033984	1.17304	0.00822631	Lap1	NA && PF13855:Leucine rich repeat|PF00595:PDZ domain (Also known as DHR or GLGF)
FBgn0033996	1.31637	2.92e-05	CG11807	NA && PF00787:PX domain|PF13855:Leucine rich repeat
FBgn0034046	1.22631	0.00108857	tun	NA && PF09764:N-terminal glutamine amidase
FBgn0034051	1.12679	0.00495681	Mlf	NA && PF10248:Myelodysplasia-myeloid leukemia factor 1-interacting protein
FBgn0034068	1.17289	0.00553711	casp	NA && PF00789:UBX domain|PF14555:UBA-like domain
FBgn0034072	1.28682	2.37e-05	Dg	NA && PF05454:Dystroglycan (Dystrophin-associated glycoprotein 1)
FBgn0034083	1.14291	0.00539274	lbk	NA && PF07679:Immunoglobulin I-set domain|PF13855:Leucine rich repeat
FBgn0034098	2.00407	0.00175444	krimp	NA && PF00567:Tudor domain
FBgn0034135	1.26089	2.23e-05	Syn2	NA && PF00595:PDZ domain (Also known as DHR or GLGF)
FBgn0034141	1.2146	0.00231352	CG8311	NA && -
FBgn0034145	1.20499	3.5e-05	CG5065	NA && PF03015:Male sterility protein|PF07993:Male sterility protein
FBgn0034158	1.21104	0.000271231	CG5522	NA && PF00617:RasGEF domain|PF00169:PH domain
FBgn0034179	1.23296	2.07e-05	CG6805	NA && PF03372:Endonuclease/Exonuclease/phosphatase family
FBgn0034180	1.18254	0.00021109	Ehbp1	NA && PF12130:Protein of unknown function (DUF3585)|PF10358:N-terminal C2 in EEIG1 and EHBP1 proteins|PF00307:Calponin homology (CH) domain
FBgn0034194	1.25848	0.000603306	CG15611	NA && PF00621:RhoGEF domain
FBgn0034199	1.28201	0.00139127	Gbp1	NA && -
FBgn0034249	1.88075	0.000571938	RhoGAP54D	NA && PF00620:RhoGAP domain
FBgn0034261	1.31145	1.22e-08	HPS4	NA && -
FBgn0034282	1.30468	2.36e-09	Mapmodulin	NA && PF14580:Leucine-rich repeat
FBgn0034300	1.21654	0.0026383	CG5098	NA && PF13771:PHD-like zinc-binding domain
FBgn0034356	11.8422	3.17e-284	Pepck2	NA && PF00821:Phosphoenolpyruvate carboxykinase
FBgn0034383	6.82166	0.0109993	CG17821	NA && PF01151:GNS1/SUR4 family
FBgn0034399	1.30855	0.000733811	CG15083	NA && -
FBgn0034475	1.68832	5.75e-09	Obp56h	NA && PF01395:PBP/GOBP family
FBgn0034479	1.7692	8.53e-14	CG8654	NA && PF00083:Sugar (and other) transporter
FBgn0034485	1.15668	0.00795904	CG11099	NA && PF13855:Leucine rich repeat|PF07841:DM4/DM12 family
FBgn0034501	1.17473	0.000139548	CG13868	NA && -
FBgn0034709	1.28959	2.18e-05	Swim	NA && PF00112:Papain family cysteine protease
FBgn0034741	1.37835	0.00455563	CG4269	NA && -
FBgn0034894	1.19346	0.00929746	sigmar	NA && PF05527:Domain of unknown function (DUF758)
FBgn0034903	1.2928	0.00787801	sona	NA && PF13582:Metallo-peptidase family M12B Reprolysin-like
FBgn0034911	1.23479	0.00122073	GlyT	NA && PF00209:Sodium:neurotransmitter symporter family
FBgn0034943	1.30644	0.00166994	Fmo-1	NA && PF00743:Flavin-binding monooxygenase-like
FBgn0034976	1.222	0.00184218	CG4049	NA && PF00176:SNF2 family N-terminal domain|PF00271:Helicase conserved C-terminal domain
FBgn0035010	1.3283	0.000849895	CG13579	NA && PF00001:7 transmembrane receptor (rhodopsin family)
FBgn0035047	1.2858	0.00953908	Pof	NA && PF00076:RNA recognition motif. (a.k.a. RRM, RBD, or RNP domain)
FBgn0035086	1.25403	0.000471422	CG12851	NA && -
FBgn0035094	1.38554	0.00571605	CG9380	NA && -
FBgn0035162	1.22633	0.00112845	Sf3b3	NA && PF10433:Mono-functional DNA-alkylating methyl methanesulfonate N-term|PF03178:CPSF A subunit region
FBgn0035170	1.36858	1.79e-06	dpr20	NA && PF07686:Immunoglobulin V-set domain
FBgn0035171	1.16749	0.00635559	CG12502	NA && PF10177:Uncharacterised conserved protein (DUF2371)
FBgn0035236	1.17317	0.000661036	CG12004	NA && PF03619:Organic solute transporter Ostalpha
FBgn0035270	1.18746	0.00965906	CG13933	NA && PF07525:SOCS box
FBgn0035481	1.26461	0.000189564	CG12605	NA && PF00096:Zinc finger, C2H2 type
FBgn0035495	1.20073	7.08e-06	CG14989	NA && -
FBgn0035498	1.13609	0.00301836	Fit1	NA && PF00169:PH domain|PF00373:FERM central domain
FBgn0035504	1.34138	0.00101628	Teh4	NA && -
FBgn0035538	1.43965	8.73e-14	DopEcR	NA && PF00001:7 transmembrane receptor (rhodopsin family)
FBgn0035542	1.301	2.69e-11	DOR	NA && PF14839:DOR family
FBgn0035617	1.231	0.00135563	l(3)psg2	NA && -
FBgn0035619	1.89901	0.00555252	CG10592	NA && PF00245:Alkaline phosphatase
FBgn0035620	3.41121	9e-13	CG5150	NA && PF00245:Alkaline phosphatase
FBgn0035625	1.18599	0.00160982	Blimp-1	NA && -
FBgn0035638	11.8823	2.97e-87	Tektin-C	NA && PF03148:Tektin family
FBgn0035688	1.20293	0.000537197	fmt	NA && PF04499:SIT4 phosphatase-associated protein
FBgn0035713	1.11839	0.00881408	velo	NA && PF02902:Ulp1 protease family, C-terminal catalytic domain
FBgn0035756	1.26505	0.000206881	unc-13-4A	NA && PF00168:C2 domain|PF10540:Munc13 (mammalian uncoordinated) homology domain
FBgn0035816	1.19967	0.00282399	CG13685	NA && -
FBgn0035896	1.36322	4e-10	CG6983	NA && PF15006:Domain of unknown function (DUF4517)
FBgn0035917	1.21263	0.00023015	Zasp66	NA && PF15936:Domain of unknown function (DUF4749)
FBgn0035959	1.35636	4.85e-09	CG4911	NA && PF00646:F-box domain
FBgn0035987	1.19677	0.000667904	CG3689	NA && PF13869:Nucleotide hydrolase
FBgn0035989	1.15702	0.00446953	CG3967	NA && PF05301:Touch receptor neuron protein Mec-17
FBgn0036022	1.25565	4.21e-06	CG8329	NA && PF00089:Trypsin
FBgn0036031	1.81004	0.000476741	CG6761	NA && PF11822:Domain of unknown function (DUF3342)
FBgn0036039	1.37692	1.27e-05	Naa60	NA && PF00583:Acetyltransferase (GNAT) family
FBgn0036043	1.17197	0.00450501	CG8177	NA && PF07565:Band 3 cytoplasmic domain|PF00955:HCO3- transporter family
FBgn0036058	1.16156	0.000954181	CG6707	NA && PF09788:Transmembrane protein 55A
FBgn0036111	1.15059	0.000675927	Aps	NA && PF00293:NUDIX domain
FBgn0036143	1.44318	1.43e-05	CG14142	NA && PF13898:Domain of unknown function (DUF4205)
FBgn0036144	1.17281	0.0015412	GlcAT-P	NA && PF03360:Glycosyltransferase family 43
FBgn0036181	1.89444	8.84e-05	Muc68Ca	NA && -
FBgn0036188	1.25438	0.00764184	CG7339	NA && PF08292:RNA polymerase III subunit Rpc25|PF03876:SHS2 domain found in N terminus of Rpb7p/Rpc25p/MJ0397
FBgn0036202	1.36884	1.2e-06	CG6024	NA && PF00057:Low-density lipoprotein receptor domain class A
FBgn0036257	1.1603	0.00283392	RhoGAP68F	NA && PF00620:RhoGAP domain|PF13716:Divergent CRAL/TRIO domain
FBgn0036309	1.23974	0.000867537	Hip1	NA && PF01608:I/LWEQ domain|PF07651:ANTH domain
FBgn0036319	1.1989	0.00143214	Ent3	NA && PF01733:Nucleoside transporter
FBgn0036333	1.18749	0.00272141	MICAL-like	NA && PF00307:Calponin homology (CH) domain|PF12130:Protein of unknown function (DUF3585)|PF00412:LIM domain
FBgn0036360	1.27435	0.00959496	CG10713	NA && -
FBgn0036369	1.17675	0.00663345	CG10089	NA && PF00782:Dual specificity phosphatase, catalytic domain
FBgn0036377	1.79248	0.000228379	CG10710	NA && -
FBgn0036391	1.18043	0.0087377	CG17364	NA && -
FBgn0036398	1.1946	0.0069389	upSET	NA && PF00628:PHD-finger
FBgn0036428	1.38455	1.51e-09	Gbs-70E	NA && PF03370:Carbohydrate/starch-binding module (family 21)
FBgn0036433	1.14215	0.00441398	CG9628	NA && -
FBgn0036446	1.27468	5.16e-06	CG9384	NA && PF04666:N-Acetylglucosaminyltransferase-IV (GnT-IV) conserved region
FBgn0036483	1.23378	0.00661892	CG12316	NA && -
FBgn0036485	1.23939	0.00848608	FucTA	NA && PF00852:Glycosyltransferase family 10 (fucosyltransferase) C-term|PF17039:Fucosyltransferase, N-terminal
FBgn0036494	1.3264	9.56e-05	Toll-6	NA && PF13855:Leucine rich repeat|PF01582:TIR domain
FBgn0036518	1.20884	0.000742137	RhoGAP71E	NA && PF00620:RhoGAP domain
FBgn0036534	1.18565	0.000934808	DCP2	NA && PF05026:Dcp2, box A domain|PF00293:NUDIX domain
FBgn0036544	1.21375	0.00433107	sff	NA && PF00069:Protein kinase domain
FBgn0036556	1.20965	0.000175389	CG5830	NA && PF03031:NLI interacting factor-like phosphatase
FBgn0036571	1.36031	1.02e-05	Strumpellin	NA && PF10266:Hereditary spastic paraplegia protein strumpellin
FBgn0036576	1.38511	1.28e-05	CG5151	NA && -
FBgn0036583	1.50523	0.000290451	CG13055	NA && PF16051:Domain of unknown function (DUF4797)
FBgn0036666	1.15111	0.00365165	TSG101	NA && PF09454:Vps23 core domain|PF05743:UEV domain
FBgn0036668	1.17114	0.00499767	Zcchc7	NA && -
FBgn0036681	2.18431	1.04e-06	Obp73a	NA && -
FBgn0036714	1.23181	0.000729141	CG7692	NA && -
FBgn0036725	1.36024	0.0012948	CG18265	NA && -
FBgn0036731	2.36724	0.00792722	CG6333	NA && -
FBgn0036741	1.19595	4.74e-05	CG7510	NA && PF03547:Membrane transport protein|PF00610:Domain found in Dishevelled, Egl-10, and Pleckstrin (DEP)
FBgn0036786	1.57563	0.00402825	skl	NA && -
FBgn0036814	1.18634	0.00127856	CG14073	NA && PF12796:Ankyrin repeats (3 copies)
FBgn0036821	1.11335	0.0104107	CG3961	NA && PF00501:AMP-binding enzyme
FBgn0036844	1.25466	1.32e-05	Mkp3	NA && PF00581:Rhodanese-like domain|PF00782:Dual specificity phosphatase, catalytic domain
FBgn0036851	1.42382	5.94e-06	CG14082	NA && -
FBgn0036890	1.19503	0.00753684	CG9368	NA && -
FBgn0036926	1.32248	9.12e-07	CG7646	NA && PF13833:EF-hand domain pair|PF13499:EF-hand domain pair
FBgn0036929	1.22171	0.000933193	CG7668	NA && PF00147:Fibrinogen beta and gamma chains, C-terminal globular domain
FBgn0036935	1.24016	2.4e-05	CG14186	NA && PF15383:Transmembrane protein 237
FBgn0036975	1.79933	1.61e-30	CG5618	NA && PF00282:Pyridoxal-dependent decarboxylase conserved domain
FBgn0037007	1.39517	1.07e-16	CG5059	NA && PF06553:BNIP3
FBgn0037012	1.30723	0.001972	Rcd2	NA && -
FBgn0037021	1.25957	3.17e-05	CG11399	NA && PF00397:WW domain|PF12237:Phosphorylated CTD interacting factor 1 WW domain
FBgn0037031	1.23467	0.00768453	CG11456	NA && -
FBgn0037098	1.21499	0.000395684	Wnk	NA && PF00069:Protein kinase domain|PF12202:Oxidative-stress-responsive kinase 1 C terminal
FBgn0037107	1.3251	5.16e-06	CG7166	NA && PF13895:Immunoglobulin domain|PF07679:Immunoglobulin I-set domain
FBgn0037153	1.19649	0.00480791	olf413	NA && PF03351:DOMON domain|PF01082:Copper type II ascorbate-dependent monooxygenase, N-terminal domain|PF03712:Copper type II ascorbate-dependent monooxygenase, C-terminal domain
FBgn0037218	1.22826	4.52e-05	aux	NA && PF00226:DnaJ domain|PF10409:C2 domain of PTEN tumour-suppressor protein|PF00069:Protein kinase domain
FBgn0037225	1.64964	5.72e-11	TwdlG	NA && PF03103:Domain of unknown function (DUF243)
FBgn0037252	1.17469	0.00449882	CG14650	NA && PF00226:DnaJ domain|PF14901:Cleavage inducing molecular chaperone
FBgn0037282	1.27587	0.000861173	CG14657	NA && -
FBgn0037288	1.1996	8.82e-05	CG14661	NA && PF06585:Haemolymph juvenile hormone binding protein (JHBP)
FBgn0037326	1.35756	4.47e-07	CG14669	NA && PF00071:Ras family
FBgn0037336	1.19874	5.96e-05	CG2519	NA && -
FBgn0037384	1.37403	0.00217842	dgrn	NA && PF13639:Ring finger domain
FBgn0037408	1.40765	0.00711854	NPFR	NA && PF00001:7 transmembrane receptor (rhodopsin family)
FBgn0037445	1.1677	0.00393647	CG9727	NA && PF02257:RFX DNA-binding domain
FBgn0037521	1.22339	1.79e-05	CG2993	NA && PF00339:Arrestin (or S-antigen), N-terminal domain|PF02752:Arrestin (or S-antigen), C-terminal domain
FBgn0037525	1.17174	0.00526627	CG17816	NA && PF15501:Nuclear protein MDM1
FBgn0037547	1.61419	0.000473583	CG7910	NA && PF01425:Amidase
FBgn0037554	1.28253	0.00107969	DNApol-iota	NA && PF11799:impB/mucB/samB family C-terminal domain|PF00817:impB/mucB/samB family
FBgn0037556	1.3298	3.81e-07	CG9636	NA && -
FBgn0037583	1.48128	0.000112253	CG9684	NA && PF00567:Tudor domain|PF01753:MYND finger
FBgn0037636	1.16603	0.00109831	CG9821	NA && PF15365:Proline-rich nuclear receptor coactivator
FBgn0037676	1.26049	2.92e-05	CG8861	NA && -
FBgn0037684	1.36879	3.05e-06	Srr	NA && PF00291:Pyridoxal-phosphate dependent enzyme
FBgn0037698	1.37065	6.43e-05	CG16779	NA && -
FBgn0037705	1.47612	8.72e-09	mura	NA && PF13639:Ring finger domain
FBgn0037717	1.30339	0.000300106	CG8301	NA && PF07776:Zinc-finger associated domain (zf-AD)
FBgn0037730	1.6302	6.21e-05	CG9444	NA && PF00854:POT family
FBgn0037736	1.29808	2.35e-05	side-VII	NA && PF07679:Immunoglobulin I-set domain|PF07686:Immunoglobulin V-set domain|PF08205:CD80-like C2-set immunoglobulin domain|PF13927:Immunoglobulin domain|PF00041:Fibronectin type III domain
FBgn0037766	1.36776	3.93e-05	Teh1	NA && PF16972:Na+ channel auxiliary subunit TipE
FBgn0037794	1.43552	0.000348093	CG6254	NA && PF07776:Zinc-finger associated domain (zf-AD)
FBgn0037819	1.33155	7.98e-08	CG14688	NA && PF05721:Phytanoyl-CoA dioxygenase (PhyH)
FBgn0037902	1.20498	0.00705651	CG5281	NA && PF00892:EamA-like transporter family
FBgn0037924	1.34243	0.00030504	CG14712	NA && -
FBgn0037949	1.19397	0.00017965	CG17360	NA && PF00169:PH domain
FBgn0038063	1.31722	4.92e-06	Octbeta2R	NA && PF00001:7 transmembrane receptor (rhodopsin family)
FBgn0038072	1.35945	0.000152974	CG6225	NA && PF00557:Metallopeptidase family M24|PF01321:Creatinase/Prolidase N-terminal domain|PF16188:C-terminal region of peptidase_M24|PF16189:Creatinase/Prolidase N-terminal domain
FBgn0038087	1.35583	0.000772686	beat-Va	NA && -
FBgn0038165	1.30389	3.95e-06	Task6	NA && PF07885:Ion channel
FBgn0038223	1.16911	0.009173	Afti	NA && PF15045:Clathrin-binding box of Aftiphilin, vesicle trafficking
FBgn0038236	1.50017	1.42e-19	Cyp313a1	NA && PF00067:Cytochrome P450
FBgn0038237	1.2026	0.000589586	Pde6	NA && PF00233:3'5'-cyclic nucleotide phosphodiesterase|PF01590:GAF domain
FBgn0038246	1.26294	6.2e-07	CG14853	NA && -
FBgn0038282	1.29087	1.54e-05	dpr9	NA && PF07686:Immunoglobulin V-set domain|PF00047:Immunoglobulin domain
FBgn0038290	2.18679	1.04e-39	CG6912	NA && -
FBgn0038292	2.49503	4.04e-06	CG3987	NA && -
FBgn0038294	1.16199	0.000407775	Mf	NA && PF15929:Myofilin
FBgn0038299	1.36559	1.65e-09	Spn88Eb	NA && PF00079:Serpin (serine protease inhibitor)
FBgn0038301	1.66068	2.7e-11	CG6654	NA && PF07776:Zinc-finger associated domain (zf-AD)|PF00096:Zinc finger, C2H2 type
FBgn0038311	1.75682	6.64e-05	CG14864	NA && -
FBgn0038331	1.17713	0.00380807	Ccm3	NA && PF06840:Protein of unknown function (DUF1241)
FBgn0038339	7.57028	0.00176974	CG6118	NA && PF00651:BTB/POZ domain|PF13837:Myb/SANT-like DNA-binding domain
FBgn0038373	1.48184	0.0100598	CG4546	NA && PF00217:ATP:guanido phosphotransferase, C-terminal catalytic domain|PF02807:ATP:guanido phosphotransferase, N-terminal domain
FBgn0038420	1.18194	0.00279758	CG10311	NA && PF15860:Domain of unknown function (DUF4728)
FBgn0038421	1.42442	0.00569329	CG17931	NA && PF04419:4F5 protein family
FBgn0038504	1.15686	0.00141017	Sur-8	NA && PF13855:Leucine rich repeat
FBgn0038507	3.64545	0.00769646	CG5863	NA && PF00026:Eukaryotic aspartyl protease
FBgn0038535	1.14257	0.00206919	alt	NA && -
FBgn0038641	1.53994	1.01e-11	CG7708	NA && PF00474:Sodium:solute symporter family
FBgn0038653	1.58142	8.57e-12	Octalpha2R	NA && PF00001:7 transmembrane receptor (rhodopsin family)
FBgn0038659	1.18122	0.000208273	EndoA	NA && PF00018:SH3 domain|PF03114:BAR domain
FBgn0038679	1.36307	3.82e-10	CG6040	NA && -
FBgn0038815	1.18478	0.00756112	CG5466	NA && PF12540:Protein of unknown function (DUF3736)
FBgn0038840	1.38678	0.000635007	Grik	NA && PF01094:Receptor family ligand binding region|PF00060:Ligand-gated ion channel|PF10613:Ligated ion channel L-glutamate- and glycine-binding site
FBgn0038853	1.17442	0.00289023	RhoGAP93B	NA && PF00397:WW domain|PF00620:RhoGAP domain|PF00784:MyTH4 domain
FBgn0038881	1.16717	0.00565608	CG16791	NA && -
FBgn0038980	1.36099	5.53e-07	Octbeta1R	NA && PF00001:7 transmembrane receptor (rhodopsin family)
FBgn0039054	1.12438	0.00759654	Cow	NA && PF10591:Secreted protein acidic and rich in cysteine Ca binding region|PF00086:Thyroglobulin type-1 repeat
FBgn0039064	1.27926	1.73e-05	CG4467	NA && PF11838:ERAP1-like C-terminal domain|PF01433:Peptidase family M1
FBgn0039075	1.19608	0.00213474	CG4393	NA && PF12796:Ankyrin repeats (3 copies)|PF00640:Phosphotyrosine interaction domain (PTB/PID)|PF00536:SAM domain (Sterile alpha motif)|PF13637:Ankyrin repeats (many copies)
FBgn0039109	1.14824	0.00992433	CG10365	NA && PF04752:ChaC-like protein
FBgn0039116	1.38655	0.00516221	CG10375	NA && PF00226:DnaJ domain
FBgn0039152	1.87235	1.27e-12	Root	NA && PF15035:Ciliary rootlet component, centrosome cohesion
FBgn0039157	1.18571	0.00140414	Myo95E	NA && PF00063:Myosin head (motor domain)|PF06017:Unconventional myosin tail, actin- and lipid-binding
FBgn0039209	1.23493	0.000319865	REPTOR	NA && -
FBgn0039232	1.25981	0.000230078	sosie	NA && -
FBgn0039239	1.55463	0.00103336	CG13641	NA && -
FBgn0039261	1.18284	0.00187111	Ythdf	NA && PF04146:YT521-B-like domain
FBgn0039266	1.27595	3.15e-06	CG11791	NA && -
FBgn0039277	1.29451	2.01e-06	CG13650	NA && PF05649:Peptidase family M13
FBgn0039282	1.2645	8.19e-05	Bili	NA && PF00373:FERM central domain
FBgn0039347	1.41702	0.000109769	CG5071	NA && PF00160:Cyclophilin type peptidyl-prolyl cis-trans isomerase/CLD
FBgn0039350	1.19882	0.00290681	jigr1	NA && PF10545:Alcohol dehydrogenase transcription factor Myb/SANT-like
FBgn0039380	1.33021	6.66e-05	CG5890	NA && PF13499:EF-hand domain pair
FBgn0039420	1.31871	0.000386984	CG6154	NA && PF01244:Membrane dipeptidase (Peptidase family M19)
FBgn0039431	1.24737	0.00587827	plum	NA && PF07679:Immunoglobulin I-set domain
FBgn0039464	1.23251	5.69e-06	CG6330	NA && PF01048:Phosphorylase superfamily
FBgn0039543	1.29343	8.81e-05	CG12428	NA && PF00755:Choline/Carnitine o-acyltransferase
FBgn0039584	1.30429	0.000136595	beat-VI	NA && PF07686:Immunoglobulin V-set domain
FBgn0039590	1.17392	0.00452093	CG10011	NA && PF12796:Ankyrin repeats (3 copies)|PF13637:Ankyrin repeats (many copies)|PF13857:Ankyrin repeats (many copies)
FBgn0039623	1.28207	0.000349772	CG1951	NA && PF00069:Protein kinase domain
FBgn0039633	1.25415	8.9e-05	CG11873	NA && PF15249:Conserved region of unknown function on GLTSCR protein
FBgn0039647	1.21377	0.000742593	jus	NA && -
FBgn0039703	1.54381	6.46e-08	CG7829	NA && PF00089:Trypsin
FBgn0039727	1.20208	0.00502302	Vps13B	NA && PF12624:N-terminal region of Chorein or VPS13|PF16909:Vacuolar-sorting-associated 13 protein C-terminal
FBgn0039808	1.30364	5.12e-07	CG12071	NA && -
FBgn0039830	1.13539	0.00354506	ATPsynC	NA && PF00137:ATP synthase subunit C
FBgn0039831	1.26849	9.04e-05	CG12054	NA && -
FBgn0039844	1.20677	6.93e-05	CG1607	NA && PF13520:Amino acid permease
FBgn0039862	1.31927	1.56e-06	kek6	NA && PF07679:Immunoglobulin I-set domain|PF13855:Leucine rich repeat
FBgn0039883	1.22833	0.00264822	RhoGAP100F	NA && PF00620:RhoGAP domain|PF00595:PDZ domain (Also known as DHR or GLGF)
FBgn0039890	1.24284	1.47e-06	CG2316	NA && PF00005:ABC transporter|PF06472:ABC transporter transmembrane region 2
FBgn0039900	1.32751	6.75e-10	Syt7	NA && PF00168:C2 domain
FBgn0039904	1.14655	0.00296244	Hcf	NA && PF13415:Galactose oxidase, central domain|PF13854:Kelch motif
FBgn0039907	1.19761	0.000503041	lgs	NA && PF11502:B-cell lymphoma 9 protein
FBgn0039908	1.23636	1.35e-05	Asator	NA && PF00069:Protein kinase domain
FBgn0039911	1.18156	0.000476696	CG1909	NA && PF10579:Rapsyn N-terminal myristoylation and linker region
FBgn0039920	1.22915	8.16e-05	CG11360	NA && PF00013:KH domain|PF13920:Zinc finger, C3HC4 type (RING finger)
FBgn0039923	1.31768	1.4e-07	MED26	NA && PF08711:TFIIS helical bundle-like domain
FBgn0039924	1.29488	7.11e-07	PIP4K	NA && PF01504:Phosphatidylinositol-4-phosphate 5-Kinase
FBgn0039927	1.34378	7.73e-12	CG11155	NA && PF00060:Ligand-gated ion channel|PF10613:Ligated ion channel L-glutamate- and glycine-binding site|PF01094:Receptor family ligand binding region
FBgn0039928	1.30275	6.89e-09	Cals	NA && -
FBgn0039929	1.25611	8.19e-05	CG11076	NA && -
FBgn0039936	1.25089	2.26e-06	Gyf	NA && PF02213:GYF domain
FBgn0039938	1.1578	0.00180548	Sox102F	NA && PF00505:HMG (high mobility group) box
FBgn0039955	1.19256	0.000365172	CG41099	NA && PF12796:Ankyrin repeats (3 copies)|PF00651:BTB/POZ domain|PF13857:Ankyrin repeats (many copies)|PF01363:FYVE zinc finger
FBgn0039959	1.24378	1.89e-05	CG17514	NA && PF13646:HEAT repeats
FBgn0039977	1.19837	0.00294091	CG17454	NA && -
FBgn0039994	1.22432	4.8e-05	conu	NA && PF00620:RhoGAP domain
FBgn0040005	1.31036	1.08e-07	CG17883	NA && PF00566:Rab-GTPase-TBC domain
FBgn0040022	1.24359	5.72e-05	Set1	NA && PF00856:SET domain|PF11764:COMPASS (Complex proteins associated with Set1p) component N
FBgn0040056	1.3824	5.95e-13	CG17698	NA && PF00069:Protein kinase domain
FBgn0040233	1.18681	0.00340841	cana	NA && PF00225:Kinesin motor domain
FBgn0040239	1.19066	0.00415189	bc10	NA && PF06726:Bladder cancer-related protein BC10
FBgn0040256	1.25413	0.00919508	Ugt86Dd	NA && PF00201:UDP-glucoronosyl and UDP-glucosyl transferase
FBgn0040271	1.21247	2.54e-05	Sulf1	NA && PF12548:Sulfatase protein|PF00884:Sulfatase
FBgn0040297	1.60291	2.51e-12	Nhe2	NA && PF00999:Sodium/hydrogen exchanger family
FBgn0040324	1.29297	6.4e-07	Ephrin	NA && PF00812:Ephrin
FBgn0040370	1.34802	7.02e-06	CG13375	NA && PF00071:Ras family
FBgn0040395	1.24596	1.41e-07	Unc-76	NA && PF07763:FEZ-like protein
FBgn0040502	1.20582	0.00042899	CG8343	NA && PF00059:Lectin C-type domain
FBgn0040571	1.52206	2.37e-07	CG17193	NA && -
FBgn0040775	1.72442	0.00198508	CG12158	NA && -
FBgn0040777	1.11945	0.00558315	CG14767	NA && -
FBgn0040823	1.33578	9.43e-05	dpr6	NA && PF07679:Immunoglobulin I-set domain
FBgn0040827	1.78188	2.79e-34	CG13315	NA && -
FBgn0040918	1.20425	0.00203012	schlank	NA && PF03798:TLC domain
FBgn0041160	1.6151	4.44e-12	comm2	NA && PF15957:Commissureless
FBgn0041205	1.16222	0.00725069	key	NA && PF16516:Leucine zipper of domain CC2 of NEMO, NF-kappa-B essential modulator
FBgn0041605	1.33155	2.57e-09	cpx	NA && PF05835:Synaphin protein
FBgn0041712	1.35927	0.0013617	yellow-d	NA && PF03022:Major royal jelly protein
FBgn0042132	1.25533	0.00243818	CG18809	NA && -
FBgn0042135	1.16317	0.0001862	CG18812	NA && PF01661:Macro domain|PF13716:Divergent CRAL/TRIO domain
FBgn0042185	1.3464	1.6e-05	MCU	NA && PF04678:Mitochondrial calcium uniporter
FBgn0042693	1.15092	0.0023011	wrd	NA && PF01603:Protein phosphatase 2A regulatory B subunit (B56 family)
FBgn0042696	1.40661	1.32e-09	NfI	NA && PF10524:Nuclear factor I protein pre-N-terminus|PF03165:MH1 domain
FBgn0043005	1.27954	0.010304	prt	NA && PF07690:Major Facilitator Superfamily
FBgn0043362	1.18328	0.0042465	bchs	NA && PF01363:FYVE zinc finger|PF02138:Beige/BEACH domain|PF14844:PH domain associated with Beige/BEACH
FBgn0043364	1.25568	0.0001898	cbt	NA && -
FBgn0043791	3.98522	0.000764526	phu	NA && PF00245:Alkaline phosphatase
FBgn0044028	1.44251	0.0066589	Notum	NA && PF03283:Pectinacetylesterase
FBgn0044050	1.44273	0.00153895	Ilp3	NA && PF00049:Insulin/IGF/Relaxin family
FBgn0044510	1.3235	2.52e-06	mRpS5	NA && PF03719:Ribosomal protein S5, C-terminal domain|PF00333:Ribosomal protein S5, N-terminal domain
FBgn0044826	1.15904	0.00799023	Pak3	NA && PF00069:Protein kinase domain|PF00786:P21-Rho-binding domain
FBgn0045038	1.5062	1.61e-12	Proc	NA && -
FBgn0045064	1.21908	0.00705466	bwa	NA && PF05875:Ceramidase
FBgn0045800	1.32648	0.000853322	Uhg1	NA && -
FBgn0045842	1.26186	0.000372219	yuri	NA && PF15934:Yuri gagarin
FBgn0046706	1.43866	1.79e-06	Haspin	NA && PF12330:Domain of unknown function (DUF3635)
FBgn0046763	1.57599	1.88e-14	CG17278	NA && PF07648:Kazal-type serine protease inhibitor domain
FBgn0050020	1.23818	0.000132077	CG30020	NA && PF07776:Zinc-finger associated domain (zf-AD)
FBgn0050052	1.26273	7.45e-07	Obp49a	NA && -
FBgn0050083	2.64982	2.07e-15	CG30083	NA && PF00089:Trypsin
FBgn0050158	1.31085	6.46e-06	CG30158	NA && PF00071:Ras family
FBgn0050183	1.32574	0.00837249	CG30183	NA && PF00169:PH domain
FBgn0050263	2.34539	1.6e-12	stum	NA && PF15795:Ectodermal ciliogenesis protein
FBgn0050355	1.596	0.00144188	CG30355	NA && -
FBgn0050392	1.29133	0.0015171	CG30392	NA && PF08718:Glycolipid transfer protein (GLTP)
FBgn0050403	1.66757	0.00333066	CG30403	NA && PF10545:Alcohol dehydrogenase transcription factor Myb/SANT-like
FBgn0050446	1.34144	0.00609221	Tdc2	NA && PF00282:Pyridoxal-dependent decarboxylase conserved domain
FBgn0050466	1.35278	0.00393604	CG30466	NA && -
FBgn0050488	65.9814	2.89e-06	antr	NA && PF00188:Cysteine-rich secretory protein family
FBgn0051005	1.29226	0.000816763	qless	NA && PF00348:Polyprenyl synthetase
FBgn0051111	1.62342	0.00653189	CG31111	NA && PF05964:F/Y-rich N-terminus|PF05965:F/Y rich C-terminus
FBgn0051191	1.33212	0.00570194	CG31191	NA && -
FBgn0051221	1.31725	2.89e-07	CG31221	NA && PF00057:Low-density lipoprotein receptor domain class A
FBgn0051324	1.2498	0.00119169	CG31324	NA && -
FBgn0051344	1.41556	1.51e-07	CG31344	NA && PF09995:Uncharacterized protein conserved in bacteria (DUF2236)
FBgn0051510	1.19354	0.00952865	CG31510	NA && -
FBgn0051522	1.25791	1.1e-06	CG31522	NA && PF01151:GNS1/SUR4 family
FBgn0051523	1.15957	0.000628554	CG31523	NA && PF01151:GNS1/SUR4 family
FBgn0051619	1.26832	1.7e-06	nolo	NA && PF08686:PLAC (protease and lacunin) domain|PF07679:Immunoglobulin I-set domain|PF00090:Thrombospondin type 1 domain
FBgn0051633	1.46651	0.00089369	CG31633	NA && -
FBgn0051635	1.17185	0.002118	CG31635	NA && -
FBgn0051636	1.37136	0.000565546	CG31636	NA && PF00650:CRAL/TRIO domain
FBgn0051646	1.32175	0.000381578	DIP-theta	NA && PF07679:Immunoglobulin I-set domain|PF07686:Immunoglobulin V-set domain
FBgn0051660	1.39029	1.12e-08	smog	NA && PF00003:7 transmembrane sweet-taste receptor of 3 GCPR
FBgn0051678	1.1572	0.00456123	CG31678	NA && PF07738:Sad1 / UNC-like C-terminal
FBgn0051721	1.40774	0.000181982	Trim9	NA && PF00643:B-box zinc finger|PF00622:SPRY domain|PF00041:Fibronectin type III domain
FBgn0051760	1.2033	0.00236088	CG31760	NA && PF00003:7 transmembrane sweet-taste receptor of 3 GCPR
FBgn0051774	1.23473	0.00475943	fred	NA && PF00047:Immunoglobulin domain|PF13895:Immunoglobulin domain|PF13927:Immunoglobulin domain|PF07679:Immunoglobulin I-set domain
FBgn0051778	1.23798	0.00238491	CG31778	NA && -
FBgn0051781	1.18628	0.000191779	lncRNA:CR31781	NA && -
FBgn0051809	2.11364	0.000635625	CG31809	NA && PF00106:short chain dehydrogenase
FBgn0051860	1.36932	0.00781977	ZnT33D	NA && PF01545:Cation efflux family
FBgn0051955	2.8397	3.09e-11	CG31955	NA && -
FBgn0051973	1.46013	1.44e-10	Cda5	NA && PF01607:Chitin binding Peritrophin-A domain|PF01522:Polysaccharide deacetylase
FBgn0051974	1.39308	5.95e-05	CG31974	NA && PF02958:Ecdysteroid kinase
FBgn0051992	1.16748	0.000273916	gw	NA && PF10427:Argonaute hook|PF12938:M domain of GW182|PF00627:UBA/TS-N domain|PF15797:Domain of unknown function (DUF4706)
FBgn0051998	1.33312	4.12e-07	CG31998	NA && -
FBgn0051999	1.15695	0.0050208	CG31999	NA && PF07645:Calcium-binding EGF domain|PF12662:Complement Clr-like EGF-like
FBgn0052000	1.15469	0.000977335	anne	NA && PF00122:E1-E2 ATPase|PF12409:P5-type ATPase cation transporter|PF12710:haloacid dehalogenase-like hydrolase
FBgn0052016	1.39932	6.5e-12	4E-T	NA && PF10477:Nucleocytoplasmic shuttling protein for mRNA cap-binding EIF4E
FBgn0052017	1.40015	1.25e-11	CG32017	NA && -
FBgn0052057	1.22767	0.00519915	dpr10	NA && PF07679:Immunoglobulin I-set domain|PF13895:Immunoglobulin domain
FBgn0052062	1.34888	3.64e-07	Rbfox1	NA && PF00076:RNA recognition motif. (a.k.a. RRM, RBD, or RNP domain)
FBgn0052133	1.26728	0.0012282	Ptip	NA && PF12738:twin BRCT domain|PF00533:BRCA1 C Terminus (BRCT) domain
FBgn0052150	1.49319	0.0028604	meru	NA && -
FBgn0052177	1.1623	0.00658492	Ndfip	NA && -
FBgn0052183	1.27663	0.000230014	Ccn	NA && -
FBgn0052206	1.26264	0.00239863	CG32206	NA && PF00057:Low-density lipoprotein receptor domain class A|PF00431:CUB domain
FBgn0052264	1.19281	0.000442775	CG32264	NA && PF02755:RPEL repeat
FBgn0052280	1.23813	9.46e-05	CG32280	NA && PF10601:LITAF-like zinc ribbon domain
FBgn0052368	1.40135	0.000929436	CG32368	NA && -
FBgn0052369	1.20733	0.000395581	CG32369	NA && PF02190:ATP-dependent protease La (LON) substrate-binding domain|PF13920:Zinc finger, C3HC4 type (RING finger)
FBgn0052406	1.59555	1.92e-11	PVRAP	NA && PF00017:SH2 domain
FBgn0052423	1.19397	0.00319211	shep	NA && PF00076:RNA recognition motif. (a.k.a. RRM, RBD, or RNP domain)
FBgn0052428	1.22546	0.00193407	CG32428	NA && -
FBgn0052432	1.20659	0.00192281	CG32432	NA && PF00057:Low-density lipoprotein receptor domain class A
FBgn0052479	1.17942	0.00794695	Usp10	NA && PF00443:Ubiquitin carboxyl-terminal hydrolase
FBgn0052506	1.2829	0.000147275	CG32506	NA && PF00566:Rab-GTPase-TBC domain|PF02759:RUN domain
FBgn0052600	1.29935	6.27e-05	dpr8	NA && PF07686:Immunoglobulin V-set domain|PF00047:Immunoglobulin domain
FBgn0052626	1.18009	4.28e-05	AMPdeam	NA && PF00962:Adenosine/AMP deaminase
FBgn0052638	1.17433	0.00197851	CG32638	NA && PF06396:Angiotensin II, type I receptor-associated protein (AGTRAP)
FBgn0052647	1.26159	5.45e-09	CG32647	NA && -
FBgn0052672	1.1683	3.5e-05	Atg8a	NA && PF02991:Autophagy protein Atg8 ubiquitin like
FBgn0052676	1.17738	0.00136164	stx	NA && PF00240:Ubiquitin family
FBgn0052683	1.20863	0.0076414	CG32683	NA && PF00339:Arrestin (or S-antigen), N-terminal domain|PF02752:Arrestin (or S-antigen), C-terminal domain
FBgn0052726	1.47157	2.75e-10	CG32726	NA && -
FBgn0052767	1.25628	0.00204495	CG32767	NA && -
FBgn0052850	1.16693	0.0103097	CG32850	NA && PF13639:Ring finger domain
FBgn0052944	1.34396	0.000166354	CG32944	NA && PF00069:Protein kinase domain
FBgn0053100	1.24784	3.71e-05	eIF4EHP	NA && PF01652:Eukaryotic initiation factor 4E
FBgn0053110	1.302	2.84e-08	CG33110	NA && PF01151:GNS1/SUR4 family
FBgn0053113	1.22738	7.23e-07	Rtnl1	NA && PF02453:Reticulon
FBgn0053143	1.2569	0.000313626	CG33143	NA && PF16066:Domain of unknown function (DUF4808)|PF00041:Fibronectin type III domain
FBgn0053147	1.34982	3.41e-08	Hs3st-A	NA && PF00685:Sulfotransferase domain
FBgn0053179	1.23127	0.000888658	beat-IIIb	NA && -
FBgn0053180	1.25775	6.29e-05	Ranbp16	NA && PF02932:Neurotransmitter-gated ion-channel transmembrane region|PF03810:Importin-beta N-terminal domain
FBgn0053181	1.20994	0.00026844	CG33181	NA && PF01769:Divalent cation transporter
FBgn0053182	1.51077	0.00131947	Kdm4B	NA && PF02375:jmjN domain|PF02373:JmjC domain, hydroxylase
FBgn0053202	1.2433	0.00151538	dpr11	NA && PF00047:Immunoglobulin domain|PF07679:Immunoglobulin I-set domain
FBgn0053203	1.26007	1.59e-05	CG33203	NA && PF03006:Haemolysin-III related
FBgn0053217	1.5665	1.54e-05	CG33217	NA && PF08167:rRNA processing/ribosome biogenesis
FBgn0053218	2.05361	0.00720932	lncRNA:CR33218	NA && -
FBgn0053470	1.29983	0.00826359	CG33470	NA && -
FBgn0053481	1.28541	1e-06	dpr7	NA && PF07686:Immunoglobulin V-set domain|PF00047:Immunoglobulin domain
FBgn0053494	1.36055	1.48e-07	CG33494	NA && -
FBgn0053512	1.29652	2.03e-05	dpr4	NA && PF00047:Immunoglobulin domain|PF07679:Immunoglobulin I-set domain
FBgn0053513	1.36861	0.00013016	Nmdar2	NA && PF01094:Receptor family ligand binding region|PF00060:Ligand-gated ion channel|PF10613:Ligated ion channel L-glutamate- and glycine-binding site
FBgn0053517	1.29999	0.00131294	Dop2R	NA && PF00001:7 transmembrane receptor (rhodopsin family)
FBgn0053547	1.22537	0.00121544	Rim	NA && PF02318:FYVE-type zinc finger|PF00168:C2 domain
FBgn0053554	1.29978	4.83e-05	Nipped-A	NA && PF02260:FATC domain|PF02259:FAT domain|PF00454:Phosphatidylinositol 3- and 4-kinase
FBgn0053639	1.34903	0.000934113	CG33639	NA && PF00001:7 transmembrane receptor (rhodopsin family)
FBgn0053653	1.21722	5.49e-05	Cadps	NA && PF00169:PH domain|PF06292:Domain of Unknown Function (DUF1041)
FBgn0053978	1.22127	0.00456088	CG33978	NA && PF07645:Calcium-binding EGF domain
FBgn0058002	1.23296	0.0026096	ND-AGGG	NA && PF14813:NADH dehydrogenase 1 beta subcomplex subunit 2
FBgn0058045	1.24433	3.12e-05	CG40045	NA && PF00179:Ubiquitin-conjugating enzyme
FBgn0058178	1.20769	0.000567502	CG40178	NA && PF00226:DnaJ domain|PF00085:Thioredoxin
FBgn0058263	1.22384	8.03e-05	MFS17	NA && PF07690:Major Facilitator Superfamily|PF05380:Pao retrotransposon peptidase
FBgn0058470	1.2977	4.35e-05	CG40470	NA && PF11838:ERAP1-like C-terminal domain|PF01433:Peptidase family M1
FBgn0061200	1.15919	0.00251595	Nup153	NA && PF00641:Zn-finger in Ran binding protein and others
FBgn0063649	1.28083	0.00131204	CG6006	NA && PF00083:Sugar (and other) transporter
FBgn0064227	1.68558	0.0106654	Rdh	NA && -
FBgn0067779	1.44326	1.19e-09	dbr	NA && PF07776:Zinc-finger associated domain (zf-AD)
FBgn0082582	1.22641	5.48e-06	tmod	NA && PF03250:Tropomodulin
FBgn0082598	1.20599	0.000636196	akirin	NA && -
FBgn0083120	1.89467	0.00433993	Uhg8	NA && -
FBgn0083228	1.39225	4.66e-06	Frq2	NA && PF13499:EF-hand domain pair|PF00036:EF hand
FBgn0083950	1.22414	0.000825383	side-VI	NA && PF08205:CD80-like C2-set immunoglobulin domain|PF13895:Immunoglobulin domain|PF13927:Immunoglobulin domain
FBgn0083963	1.24627	0.00167606	Nlg3	NA && PF00135:Carboxylesterase family
FBgn0083969	1.17978	0.00306589	CG34133	NA && -
FBgn0083972	1.31903	0.00113447	CG34136	NA && -
FBgn0083991	1.35241	0.000123338	CG34155	NA && -
FBgn0085229	1.44841	0.000796571	CG34200	NA && -
FBgn0085279	1.59645	0.00311661	CG34250	NA && -
FBgn0085282	1.52932	5.99e-05	CG34253	NA && -
FBgn0085380	1.19705	0.00314885	CG34351	NA && PF14523:Syntaxin-like protein
FBgn0085382	1.25917	0.000362337	CG34353	NA && PF00047:Immunoglobulin domain|PF07679:Immunoglobulin I-set domain
FBgn0085383	1.34056	6.84e-06	CG34354	NA && PF00076:RNA recognition motif. (a.k.a. RRM, RBD, or RNP domain)
FBgn0085384	1.21954	0.000160439	CG34355	NA && PF10517:Electron transfer DM13|PF03351:DOMON domain
FBgn0085385	1.29983	0.00169737	bma	NA && PF00069:Protein kinase domain
FBgn0085390	1.22749	0.00240987	Dgk	NA && PF00609:Diacylglycerol kinase accessory domain|PF00130:Phorbol esters/diacylglycerol binding domain (C1 domain)|PF00781:Diacylglycerol kinase catalytic domain|PF14513:Diacylglycerol kinase N-terminus
FBgn0085391	1.2249	0.00715863	trv	NA && PF00076:RNA recognition motif. (a.k.a. RRM, RBD, or RNP domain)
FBgn0085399	1.20908	0.00226718	CG34370	NA && PF00431:CUB domain
FBgn0085407	1.29055	4.85e-05	Pvf3	NA && PF00341:PDGF/VEGF domain
FBgn0085410	1.33284	0.000371961	TrissinR	NA && PF00001:7 transmembrane receptor (rhodopsin family)
FBgn0085413	1.23519	0.000602393	CG34384	NA && PF00536:SAM domain (Sterile alpha motif)|PF00130:Phorbol esters/diacylglycerol binding domain (C1 domain)|PF00781:Diacylglycerol kinase catalytic domain|PF00609:Diacylglycerol kinase accessory domain|PF00169:PH domain
FBgn0085414	1.19501	0.000610138	dpr12	NA && PF13895:Immunoglobulin domain
FBgn0085421	1.17571	0.00157463	Epac	NA && PF00618:RasGEF N-terminal motif|PF00617:RasGEF domain|PF00027:Cyclic nucleotide-binding domain|PF00610:Domain found in Dishevelled, Egl-10, and Pleckstrin (DEP)
FBgn0085432	1.53394	1.16e-10	pan	NA && PF00505:HMG (high mobility group) box|PF08347:N-terminal CTNNB1 binding
FBgn0085434	1.31103	4.42e-05	NaCP60E	NA && PF00520:Ion transport protein|PF16905:Voltage-dependent L-type calcium channel, IQ-associated
FBgn0085442	1.16323	0.00040464	NKAIN	NA && PF05640:Na,K-Atpase Interacting protein
FBgn0085450	1.19287	0.00837886	Snoo	NA && PF02437:SKI/SNO/DAC family|PF08782:c-SKI Smad4 binding domain
FBgn0085459	1.77327	0.00659835	CG34430	NA && -
FBgn0085460	1.63487	0.00301785	CG34431	NA && -
FBgn0085478	1.15923	0.00295273	CG34449	NA && PF01529:DHHC palmitoyltransferase
FBgn0085638	1.3518	0.00194151	CG41378	NA && PF03227:Gamma interferon inducible lysosomal thiol reductase (GILT)
FBgn0086251	1.48897	0.000303257	del	NA && -
FBgn0086347	1.13723	0.00715519	Myo31DF	NA && PF00063:Myosin head (motor domain)|PF06017:Unconventional myosin tail, actin- and lipid-binding
FBgn0086359	1.40497	4.37e-14	Invadolysin	NA && PF01457:Leishmanolysin
FBgn0086367	1.15883	0.00128913	t	NA && PF03417:Acyl-coenzyme A:6-aminopenicillanic acid acyl-transferase
FBgn0086372	1.24929	1.01e-05	lap	NA && PF07651:ANTH domain
FBgn0086558	1.47226	5.58e-16	Ubi-p5E	NA && PF00240:Ubiquitin family
FBgn0086662	2.41399	0.000296256	snoRNA:Psi28S-3186	NA && -
FBgn0086674	1.25688	0.00241468	Tango13	NA && PF13469:Sulfotransferase family
FBgn0086677	1.44579	7.62e-08	jeb	NA && -
FBgn0086686	1.22529	0.000294853	l(3)L1231	NA && PF13891:Potential DNA-binding domain
FBgn0086758	1.27519	0.00139191	chinmo	NA && PF00651:BTB/POZ domain
FBgn0086778	1.23458	0.00104161	nAChRalpha7	NA && PF02932:Neurotransmitter-gated ion-channel transmembrane region|PF02931:Neurotransmitter-gated ion-channel ligand binding domain
FBgn0086779	1.18202	0.00254372	step	NA && PF00169:PH domain|PF01369:Sec7 domain
FBgn0086784	1.12919	0.00250306	stmA	NA && -
FBgn0086906	1.21907	0.000961098	sls	NA && PF00041:Fibronectin type III domain|PF06582:Repeat of unknown function (DUF1136)|PF07679:Immunoglobulin I-set domain
FBgn0243486	1.19836	0.00947803	rdo	NA && PF13855:Leucine rich repeat
FBgn0250753	1.12066	0.00183564	kra	NA && PF02020:eIF4-gamma/eIF5/eIF2-epsilon
FBgn0250816	1.94336	0.00428636	AGO3	NA && PF02170:PAZ domain|PF02171:Piwi domain
FBgn0250830	1.19015	0.00165711	CG12547	NA && PF01436:NHL repeat|PF13905:Thioredoxin-like
FBgn0250867	1.19593	0.00362721	CG42238	NA && -
FBgn0250908	1.25623	0.000335054	beat-VII	NA && -
FBgn0259111	1.12402	0.00605931	Ndae1	NA && PF00955:HCO3- transporter family|PF07565:Band 3 cytoplasmic domain
FBgn0259146	1.41638	3.91e-06	fid	NA && PF08241:Methyltransferase domain
FBgn0259150	1.16872	0.00868326	OtopLc	NA && PF03189:Otopetrin
FBgn0259176	1.38174	1.49e-12	bun	NA && PF01166:TSC-22/dip/bun family
FBgn0259178	1.20623	0.00462974	5PtaseI	NA && PF03372:Endonuclease/Exonuclease/phosphatase family
FBgn0259212	1.18282	0.00263483	cno	NA && PF00595:PDZ domain (Also known as DHR or GLGF)|PF01843:DIL domain|PF00788:Ras association (RalGDS/AF-6) domain|PF00498:FHA domain
FBgn0259213	1.19406	0.00339655	side-II	NA && PF13927:Immunoglobulin domain|PF07679:Immunoglobulin I-set domain|PF08205:CD80-like C2-set immunoglobulin domain
FBgn0259214	1.15281	0.00214745	PMCA	NA && PF00122:E1-E2 ATPase|PF00690:Cation transporter/ATPase, N-terminus|PF12710:haloacid dehalogenase-like hydrolase|PF00689:Cation transporting ATPase, C-terminus|PF12424:Plasma membrane calcium transporter ATPase C terminal
FBgn0259216	1.41338	4.45e-07	RhoGAP102A	NA && PF00620:RhoGAP domain
FBgn0259222	1.19972	0.00257991	CG42322	NA && -
FBgn0259224	1.21142	0.000626156	CG42324	NA && -
FBgn0259229	2.43751	7.95e-22	CG42329	NA && PF01757:Acyltransferase family
FBgn0259234	1.22127	0.00137428	Camta	NA && PF13857:Ankyrin repeats (many copies)|PF03859:CG-1 domain
FBgn0259239	1.24724	0.00271731	CG42337	NA && -
FBgn0259243	1.19896	9.8e-06	Pka-R1	NA && PF02197:Regulatory subunit of type II PKA R-subunit|PF00027:Cyclic nucleotide-binding domain
FBgn0259246	1.24194	0.00118727	brp	NA && PF10174:RIM-binding protein of the cytomatrix active zone
FBgn0259677	1.23608	0.00933382	CG42346	NA && PF13306:Leucine rich repeats (6 copies)|PF13855:Leucine rich repeat|PF01498:Transposase
FBgn0259678	1.40538	2.15e-05	sqa	NA && PF00069:Protein kinase domain
FBgn0259682	1.56416	8.14e-15	Jabba	NA && PF16091:Domain of unknown function (DUF4820)
FBgn0259735	1.17075	0.00315538	CG42389	NA && PF00041:Fibronectin type III domain
FBgn0259738	1.51832	8.37e-05	CG42392	NA && -
FBgn0259821	1.20571	0.00512751	CG42402	NA && PF02140:Galactose binding lectin domain
FBgn0259822	1.25487	1.44e-05	Ca-beta	NA && PF00625:Guanylate kinase|PF12052:Voltage gated calcium channel subunit beta domain 4Aa N terminal
FBgn0259876	1.28557	0.00295254	Cap-G	NA && PF12719:Nuclear condensing complex subunits, C-term domain
FBgn0259878	1.34304	0.000995744	Fs	NA && PF07648:Kazal-type serine protease inhibitor domain
FBgn0259927	1.20112	0.00221783	CG42450	NA && PF00631:GGL domain|PF00610:Domain found in Dishevelled, Egl-10, and Pleckstrin (DEP)|PF00615:Regulator of G protein signaling domain
FBgn0259935	1.26671	0.00966774	CG42458	NA && PF00076:RNA recognition motif. (a.k.a. RRM, RBD, or RNP domain)
FBgn0259957	11.1316	2.08e-05	CG42467	NA && -
FBgn0259984	1.21822	0.00127443	kuz	NA && PF00200:Disintegrin|PF01562:Reprolysin family propeptide|PF13574:Metallo-peptidase family M12B Reprolysin-like
FBgn0259985	1.14222	0.0071993	Mppe	NA && PF00149:Calcineurin-like phosphoesterase
FBgn0259994	1.15833	0.00232284	OtopLa	NA && PF03189:Otopetrin
FBgn0260400	1.23458	0.000165105	elav	NA && PF00491:Arginase family|PF00076:RNA recognition motif. (a.k.a. RRM, RBD, or RNP domain)|PF14259:RNA recognition motif (a.k.a. RRM, RBD, or RNP domain)
FBgn0260446	1.36258	5.42e-06	GABA-B-R1	NA && PF00003:7 transmembrane sweet-taste receptor of 3 GCPR|PF01094:Receptor family ligand binding region
FBgn0260499	1.25345	5.39e-06	qvr	NA && PF17064:Sleepless protein
FBgn0260655	1.21575	0.00120649	l(3)76BDm	NA && PF12739:ER-Golgi trafficking TRAPP I complex 85 kDa subunit
FBgn0260657	1.37334	2.26e-07	CG42540	NA && PF01145:SPFH domain / Band 7 family
FBgn0260658	1.24802	0.000527225	CG42541	NA && PF00071:Ras family
FBgn0260722	1.37217	5.87e-05	lncRNA:CR42549	NA && -
FBgn0260749	1.1767	0.00521388	Utx	NA && PF02373:JmjC domain, hydroxylase|PF13414:TPR repeat
FBgn0260780	1.91217	0.00196555	wisp	NA && PF03828:Cid1 family poly A polymerase
FBgn0260789	1.23199	0.00743919	mxc	NA && -
FBgn0260793	1.26316	0.000147451	2mit	NA && PF13855:Leucine rich repeat
FBgn0260798	1.16252	0.00691321	Gprk1	NA && PF00169:PH domain|PF00615:Regulator of G protein signaling domain|PF00069:Protein kinase domain
FBgn0260799	1.29264	2.96e-08	p120ctn	NA && PF00514:Armadillo/beta-catenin-like repeat
FBgn0260874	1.69241	6.48e-08	Ir76a	NA && PF00060:Ligand-gated ion channel
FBgn0260938	1.16899	0.00375612	tay	NA && -
FBgn0260965	1.38604	1.14e-05	CG42588	NA && -
FBgn0260995	1.33027	0.000454756	dpr21	NA && PF07686:Immunoglobulin V-set domain|PF13895:Immunoglobulin domain
FBgn0261089	1.21022	0.00134998	Sytalpha	NA && PF00168:C2 domain
FBgn0261238	1.17951	0.00999227	Alh	NA && PF13832:PHD-zinc-finger like domain|PF13831:PHD-finger
FBgn0261239	1.23248	0.00205562	Hr39	NA && PF00105:Zinc finger, C4 type (two domains)|PF00104:Ligand-binding domain of nuclear hormone receptor
FBgn0261262	1.26551	2.92e-05	CG42613	NA && PF00431:CUB domain
FBgn0261268	1.15653	0.00188478	Cul3	NA && PF10557:Cullin protein neddylation domain|PF00888:Cullin family
FBgn0261403	1.17278	0.000130524	sxc	NA && PF13844:Glycosyl transferase family 41|PF13414:TPR repeat|PF13424:Tetratricopeptide repeat
FBgn0261506	51.3797	0.000114574	CG42654	NA && -
FBgn0261552	1.2644	0.000151645	ps	NA && PF00013:KH domain
FBgn0261560	1.49545	1.47e-16	Thor	NA && PF05456:Eukaryotic translation initiation factor 4E binding protein (EIF4EBP)
FBgn0261574	1.31931	2.23e-05	kug	NA && PF00028:Cadherin domain|PF02210:Laminin G domain
FBgn0261628	1.30182	0.010822	CG42711	NA && -
FBgn0261647	1.23017	0.000174927	Axud1	NA && PF16019:Cysteine/serine-rich nuclear protein N-terminus
FBgn0261649	1.27596	6.35e-06	tinc	NA && -
FBgn0261674	1.17114	0.00494279	CG42709	NA && PF13855:Leucine rich repeat
FBgn0261698	1.22255	0.00175624	SLO2	NA && PF07885:Ion channel|PF03493:Calcium-activated BK potassium channel alpha subunit
FBgn0261703	1.44563	7.69e-11	gce	NA && PF14598:PAS domain|PF00010:Helix-loop-helix DNA-binding domain
FBgn0261722	1.25854	3.21e-07	fwe	NA && PF10233:Uncharacterized conserved protein CG6151-P
FBgn0261788	1.17104	0.000524203	Ank2	NA && PF00791:ZU5 domain|PF12796:Ankyrin repeats (3 copies)|PF00531:Death domain
FBgn0261794	1.13443	0.00190433	kcc	NA && PF03522:Solute carrier family 12|PF00324:Amino acid permease
FBgn0261802	1.20591	9.38e-05	CG42748	NA && -
FBgn0261805	1.53169	0.00640471	CG42751	NA && -
FBgn0261823	1.20306	0.00118352	Asx	NA && PF13922:PHD domain of transcriptional enhancer, Asx|PF13919:Asx homology domain
FBgn0261854	1.13078	0.0103137	aPKC	NA && PF00564:PB1 domain|PF00433:Protein kinase C terminal domain|PF00069:Protein kinase domain|PF00130:Phorbol esters/diacylglycerol binding domain (C1 domain)
FBgn0261859	1.157	0.00125763	CG42788	NA && PF00397:WW domain|PF00595:PDZ domain (Also known as DHR or GLGF)|PF00373:FERM central domain
FBgn0261934	1.27045	0.000127635	dikar	NA && PF00439:Bromodomain
FBgn0261983	1.21893	0.0014259	l(2)gd1	NA && PF00168:C2 domain
FBgn0261999	1.19781	0.00256434	CG42817	NA && PF08399:VWA N-terminal|PF02743:Cache domain|PF13768:von Willebrand factor type A domain
FBgn0262018	1.20604	0.00326956	CadN2	NA && -
FBgn0262109	1.22918	0.000135049	lncRNA:CR42862	NA && -
FBgn0262117	1.24702	2.9e-06	IntS3	NA && PF10189:Conserved protein (DUF2356)
FBgn0262124	1.27139	2e-05	uex	NA && PF01595:Domain of unknown function DUF21
FBgn0262203	2.53593	0.00524845	mir-967	NA && -
FBgn0262366	1.50795	0.00238352	CG43064	NA && -
FBgn0262460	1.7209	0.0110075	mir-2a-2	NA && -
FBgn0262473	1.18187	0.00290208	Tl	NA && PF13306:Leucine rich repeats (6 copies)|PF01582:TIR domain|PF01462:Leucine rich repeat N-terminal domain|PF13855:Leucine rich repeat
FBgn0262476	1.3383	7.94e-08	CG43066	NA && PF00209:Sodium:neurotransmitter symporter family
FBgn0262508	1.13838	0.00196477	CG43078	NA && -
FBgn0262511	1.11468	0.00957369	Vha44	NA && PF03223:V-ATPase subunit C
FBgn0262517	1.30243	1.51e-06	Ltn1	NA && -
FBgn0262562	1.20151	0.00076266	CG43102	NA && PF00621:RhoGEF domain
FBgn0262574	1.28858	0.00758713	CG43114	NA && -
FBgn0262617	1.16194	0.0113062	CG43143	NA && PF00069:Protein kinase domain
FBgn0262621	5.59706	0.00115883	CG43145	NA && -
FBgn0262631	1.76612	4.2e-06	lncRNA:CR43148	NA && -
FBgn0262636	1.33412	2.98e-08	dati	NA && -
FBgn0262730	1.21087	0.00387354	dtn	NA && PF15705:Mature oligodendrocyte transmembrane protein, TMEM132D, N-term|PF15706:Mature oligodendrocyte transmembrane protein, TMEM132D, C-term|PF16070:Transmembrane protein family 132
FBgn0262733	1.33246	6.43e-06	Src64B	NA && PF07714:Protein tyrosine kinase|PF00017:SH2 domain|PF00018:SH3 domain
FBgn0262737	1.1878	0.00161125	mub	NA && PF00013:KH domain
FBgn0262739	1.19781	0.00422175	AGO1	NA && PF16488:Argonaute linker 2 domain|PF08699:Argonaute linker 1 domain|PF16487:Mid domain of argonaute|PF02171:Piwi domain|PF16486:N-terminal domain of argonaute|PF02170:PAZ domain
FBgn0262740	1.23377	0.000168604	Evi5	NA && PF00566:Rab-GTPase-TBC domain
FBgn0262743	1.21782	0.000607402	Fs(2)Ket	NA && PF13513:HEAT-like repeat|PF03810:Importin-beta N-terminal domain
FBgn0262869	1.21021	0.00576704	Gfrl	NA && PF02351:GDNF/GAS1 domain
FBgn0262871	1.18559	0.000517182	lute	NA && PF08005:PHR domain|PF07707:BTB And C-terminal Kelch|PF00651:BTB/POZ domain
FBgn0262886	1.53664	0.000527283	lncRNA:CR43241	NA && -
FBgn0262952	1.13993	0.00101687	mt:ND4	NA && PF00361:Proton-conducting membrane transporter
FBgn0262954	1.23538	0.00577309	Rpb12	NA && PF03604:DNA directed RNA polymerase, 7 kDa subunit
FBgn0262983	2.72837	5.94e-07	CG43291	NA && PF16030:Serine protease gd N-terminus
FBgn0263083	1.5213	0.0018577	CG43351	NA && -
FBgn0263102	1.2141	2.12e-05	psq	NA && PF05225:helix-turn-helix, Psq domain|PF00651:BTB/POZ domain
FBgn0263106	1.21274	0.000571675	DnaJ-1	NA && PF00226:DnaJ domain|PF01556:DnaJ C terminal domain
FBgn0263112	1.15451	0.00926522	Mitf	NA && PF15951:MITF/TFEB/TFEC/TFE3 N-terminus|PF00010:Helix-loop-helix DNA-binding domain
FBgn0263220	1.1684	0.00476676	Hk	NA && PF00248:Aldo/keto reductase family
FBgn0263257	1.25235	0.000796848	Cngl	NA && PF00520:Ion transport protein|PF00027:Cyclic nucleotide-binding domain
FBgn0263353	1.18572	0.00289518	CG11000	NA && PF00169:PH domain
FBgn0263354	1.40118	1.54e-05	CG42784	NA && -
FBgn0263395	1.13023	0.00641126	hppy	NA && PF00780:CNH domain|PF00069:Protein kinase domain
FBgn0263396	1.17121	0.000619029	sqd	NA && PF00076:RNA recognition motif. (a.k.a. RRM, RBD, or RNP domain)
FBgn0263402	2.85696	1.07e-09	CG43448	NA && -
FBgn0263457	1.28397	0.00269878	asRNA:CR43480	NA && -
FBgn0263490	1.19921	0.00289169	mld	NA && PF13912:C2H2-type zinc finger|PF07776:Zinc-finger associated domain (zf-AD)
FBgn0263738	1.38475	0.00234924	Ada2a	NA && PF04433:SWIRM domain|PF03874:RNA polymerase Rpb4
FBgn0263780	1.66873	1.81e-11	CG17684	NA && PF00326:Prolyl oligopeptidase family|PF00930:Dipeptidyl peptidase IV (DPP IV) N-terminal region
FBgn0263846	1.18997	0.00495965	CG43707	NA && PF00169:PH domain|PF00595:PDZ domain (Also known as DHR or GLGF)
FBgn0263864	1.51352	1.02e-06	Dark	NA && PF00931:NB-ARC domain
FBgn0263929	1.17259	0.00265067	jvl	NA && -
FBgn0263930	1.16297	0.00130124	dally	NA && PF01153:Glypican
FBgn0263973	1.22819	0.00448499	jv	NA && -
FBgn0263987	1.22168	6.4e-05	spoon	NA && PF00567:Tudor domain|PF00013:KH domain
FBgn0263993	1.28358	0.000107799	CG43736	NA && -
FBgn0263994	1.20231	0.00161273	CG43737	NA && -
FBgn0263995	1.32032	2.78e-05	cpo	NA && PF00076:RNA recognition motif. (a.k.a. RRM, RBD, or RNP domain)
FBgn0263997	1.18946	0.0107009	CG43740	NA && -
FBgn0264000	1.3853	1.37e-06	GluRIB	NA && PF01094:Receptor family ligand binding region|PF10613:Ligated ion channel L-glutamate- and glycine-binding site|PF00060:Ligand-gated ion channel
FBgn0264006	1.23702	0.000581592	dysc	NA && PF00595:PDZ domain (Also known as DHR or GLGF)
FBgn0264270	1.24733	5.07e-05	Sxl	NA && PF00076:RNA recognition motif. (a.k.a. RRM, RBD, or RNP domain)
FBgn0264273	1.27647	0.000252245	Sema2b	NA && PF01403:Sema domain
FBgn0264308	1.2026	0.0111476	CG43778	NA && -
FBgn0264344	1.9036	0.00571163	CG43800	NA && -
FBgn0264350	4.3577	0.00387921	asRNA:CR43806	NA && -
FBgn0264357	1.12879	0.00242954	SNF4Agamma	NA && PF00571:CBS domain
FBgn0264442	1.18172	0.00349093	ab	NA && PF00651:BTB/POZ domain
FBgn0264475	4.83779	0.00126053	lncRNA:CR43883	NA && -
FBgn0264491	1.27067	6.62e-06	how	NA && PF16544:Homodimerisation region of STAR domain protein
FBgn0264492	1.22284	1.82e-05	CkIIalpha	NA && PF00069:Protein kinase domain
FBgn0264503	1.23469	0.000448566	CG43902	NA && -
FBgn0264511	2.41761	0.0111407	lncRNA:CR43910	NA && -
FBgn0264542	1.18429	0.00793671	hwt	NA && PF00017:SH2 domain
FBgn0264574	1.25199	0.000268221	Glut1	NA && PF00083:Sugar (and other) transporter
FBgn0264606	1.23751	6.44e-05	Fife	NA && PF00168:C2 domain|PF00595:PDZ domain (Also known as DHR or GLGF)
FBgn0264607	1.16106	0.00299061	CaMKII	NA && PF00069:Protein kinase domain|PF08332:Calcium/calmodulin dependent protein kinase II association domain
FBgn0264707	1.18636	0.00370184	RhoGEF3	NA && PF00621:RhoGEF domain
FBgn0264776	1.46257	1.98e-06	CG44014	NA && -
FBgn0264794	1.24292	0.00749857	lncRNA:CR44024	NA && -
FBgn0264821	1.66775	6.22e-11	asRNA:CR44029	NA && PF00130:Phorbol esters/diacylglycerol binding domain (C1 domain)
FBgn0264848	1.42623	0.000126799	vih	NA && PF00179:Ubiquitin-conjugating enzyme
FBgn0264894	1.2603	6.33e-06	CG44085	NA && -
FBgn0264908	1.24297	0.00387354	pHCl-1	NA && PF02931:Neurotransmitter-gated ion-channel ligand binding domain|PF02932:Neurotransmitter-gated ion-channel transmembrane region
FBgn0264953	1.36079	1.9e-07	Piezo	NA && PF15917:Piezo|PF12166:Piezo non-specific cation channel, R-Ras-binding domain
FBgn0264959	1.17696	0.00261662	Src42A	NA && PF00017:SH2 domain|PF00018:SH3 domain|PF07714:Protein tyrosine kinase
FBgn0264962	1.12217	0.00650469	Pcf11	NA && PF04818:RNA polymerase II-binding domain.
FBgn0265084	1.64376	6.52e-07	CG44195	NA && -
FBgn0265182	1.1999	3.51e-05	CG44247	NA && PF06809:Neural proliferation differentiation control-1 protein (NPDC1)
FBgn0265276	1.21234	0.0001175	l(3)neo38	NA && -
FBgn0265370	6.87869	0.000205499	lncRNA:CR44311	NA && -
FBgn0265448	2.56555	7.88e-05	lncRNA:CR44348	NA && -
FBgn0265508	1.72299	0.000146601	asRNA:CR44370	NA && PF07648:Kazal-type serine protease inhibitor domain
FBgn0265597	1.25268	0.00100756	rad	NA && PF02145:Rap/ran-GAP|PF00651:BTB/POZ domain
FBgn0265605	1.19397	8.21e-05	Ric	NA && PF00071:Ras family
FBgn0265623	1.2006	0.00214797	Su(z)2	NA && PF00097:Zinc finger, C3HC4 type (RING finger)|PF16207:RAWUL domain RING finger- and WD40-associated ubiquitin-like
FBgn0265635	2.05928	0.00429729	lncRNA:CR44442	NA && -
FBgn0265901	1.74824	0.00794687	asRNA:CR44690	NA && PF00067:Cytochrome P450
FBgn0265974	1.26104	0.000242537	ttv	NA && PF03016:Exostosin family|PF09258:Glycosyl transferase family 64 domain
FBgn0265998	1.17117	0.000524507	Doa	NA && PF00069:Protein kinase domain
FBgn0266053	1.18692	0.00774819	Patr-1	NA && -
FBgn0266083	1.22196	0.00142129	ocm	NA && PF16059:Domain of unknown function (DUF4801)
FBgn0266101	1.30984	4.47e-08	CG44838	NA && -
FBgn0266136	2.69093	0.000689481	Gyc76C	NA && PF00211:Adenylate and Guanylate cyclase catalytic domain|PF07714:Protein tyrosine kinase|PF01094:Receptor family ligand binding region
FBgn0266137	1.30261	0.00192753	Dop1R2	NA && PF00001:7 transmembrane receptor (rhodopsin family)
FBgn0266227	1.58292	4.07e-11	lncRNA:CR44922	NA && -
FBgn0266275	3.20215	0.00191646	asRNA:CR44960	NA && PF01124:MAPEG family
FBgn0266347	1.54082	9.55e-14	nAChRalpha4	NA && PF02931:Neurotransmitter-gated ion-channel ligand binding domain|PF02932:Neurotransmitter-gated ion-channel transmembrane region
FBgn0266354	1.23187	5.15e-05	CG45002	NA && PF00930:Dipeptidyl peptidase IV (DPP IV) N-terminal region|PF00326:Prolyl oligopeptidase family
FBgn0266356	2.46324	0.000694284	lncRNA:CR45004	NA && -
FBgn0266409	1.19248	0.00309681	CG45049	NA && PF00822:PMP-22/EMP/MP20/Claudin family
FBgn0266410	1.16458	0.00651192	CG45050	NA && PF01428:AN1-like Zinc finger|PF01754:A20-like zinc finger
FBgn0266448	1.64849	2.41e-07	CG45078	NA && -
FBgn0266449	1.17138	0.00112827	Kr-h2	NA && PF03661:Uncharacterised protein family (UPF0121)
FBgn0266450	1.31387	0.000119775	Kr-h1	NA && -
FBgn0266521	1.2249	9.54e-05	stai	NA && PF00836:Stathmin family
FBgn0266801	1.28331	2.74e-05	CG45263	NA && PF08205:CD80-like C2-set immunoglobulin domain|PF13895:Immunoglobulin domain|PF07679:Immunoglobulin I-set domain
FBgn0266828	2.41952	6.04e-05	lncRNA:CR45290	NA && -
FBgn0266848	1.16568	0.00527226	wap	NA && -
FBgn0266886	3.07163	0.00392734	lncRNA:CR45347	NA && -
FBgn0266958	1.42297	0.00505399	lncRNA:CR45409	NA && -
FBgn0267002	1.14557	0.00434393	unc-104	NA && PF12473:Kinesin protein|PF16183:Kinesin-associated|PF00225:Kinesin motor domain|PF00169:PH domain|PF12423:Kinesin protein 1B
FBgn0267013	2.97191	0.00813365	lncRNA:CR45457	NA && -
FBgn0267029	1.26931	0.00209541	lncRNA:CR45473	NA && -
FBgn0267160	2.8987	1.03e-31	asRNA:CR45600	NA && -
FBgn0267240	3.38292	0.000535789	lncRNA:CR45680	NA && -
FBgn0267252	1.15678	2.68e-05	Ggamma30A	NA && PF00631:GGL domain
FBgn0267253	1.25008	0.00124833	CG32700	NA && -
FBgn0267336	1.23389	6.33e-05	Glut4EF	NA && PF15997:Domain of unknown function (DUF4772)
FBgn0267337	1.43937	0.000114305	rn	NA && -
FBgn0267435	1.1163	0.00932402	chp	NA && PF13855:Leucine rich repeat
FBgn0267482	5.84137	0.00984565	asRNA:CR45832	NA && PF01391:Collagen triple helix repeat (20 copies)
FBgn0267484	2.55893	0.00315719	asRNA:CR45834	NA && -
FBgn0267487	1.18982	0.00114402	Ptp61F	NA && PF00102:Protein-tyrosine phosphatase
FBgn0267578	2.89252	0.000333849	lncRNA:CR45918	NA && -
FBgn0267635	2.85189	1.09e-08	lncRNA:CR45973	NA && -
FBgn0267698	1.16576	0.00282082	Pak	NA && PF00786:P21-Rho-binding domain|PF00069:Protein kinase domain
FBgn0267792	1.25611	0.00101418	rgr	NA && PF10545:Alcohol dehydrogenase transcription factor Myb/SANT-like
FBgn0267861	1.23419	1.66e-05	Maf1	NA && PF09174:Maf1 regulator
FBgn0267976	1.226	0.000333337	Tim23	NA && PF02466:Tim17/Tim22/Tim23/Pmp24 family
FBgn0270928	1.28416	9.55e-06	VAChT	NA && PF07690:Major Facilitator Superfamily
FBgn0278608	1.2438	3.02e-05	Dsp1	NA && PF09011:HMG-box domain|PF00505:HMG (high mobility group) box
FBgn0283451	1.4623	0.000120157	br	NA && PF00651:BTB/POZ domain
FBgn0283471	1.15343	0.0063116	wupA	NA && PF00992:Troponin
FBgn0283499	1.36715	3.07e-06	InR	NA && PF00757:Furin-like cysteine rich region|PF07714:Protein tyrosine kinase|PF01030:Receptor L domain
FBgn0283521	1.15322	0.00364495	lola	NA && PF00651:BTB/POZ domain
FBgn0283535	1.10248	0.00884103	Vha26	NA && PF01991:ATP synthase (E/31 kDa) subunit
FBgn0283651	1.21034	0.0103346	CG46301	NA && -
FBgn0283682	1.17944	0.00218476	Ge-1	NA && PF16529:WD40 region of Ge1, enhancer of mRNA-decapping protein
FBgn0283724	1.18579	0.00350922	Girdin	NA && -
FBgn0284248	1.19417	0.000124891	Cyt-c-p	NA && PF00034:Cytochrome c
FBgn0284249	1.23095	0.000104731	Adf1	NA && PF10545:Alcohol dehydrogenase transcription factor Myb/SANT-like
FBgn0284257	1.12142	0.00580713	Ttd14	NA && PF13521:AAA domain
FBgn0285892	1.27852	0.0006831	tea	NA && -
FBgn0285925	1.27613	6.25e-08	Fas1	NA && PF02469:Fasciclin domain
FBgn0285937	1.30488	1.14e-08	Rab1	NA && PF00071:Ras family
FBgn0285955	1.2504	9.25e-05	cv-c	NA && PF01852:START domain|PF00620:RhoGAP domain
FBgn0285991	1.1936	3.42e-05	hpRNA:CR18854	NA && PF03770:Inositol polyphosphate kinase|PF03171:2OG-Fe(II) oxygenase superfamily
FBgn0285992	2.30552	3.29e-16	hpRNA:CR46342	NA && -
FBgn0286075	1.43806	3.05e-09	DNAlig3	NA && PF01068:ATP dependent DNA ligase domain|PF04679:ATP dependent DNA ligase C terminal region|PF04675:DNA ligase N terminus
novel.101	1.61376	0.00365843	-	PF17921:Integrase zinc binding domain|PF17917:RNase H-like domain found in reverse transcriptase|PF00665:Integrase core domain|PF00078:Reverse transcriptase (RNA-dependent DNA polymerase)
novel.110	3.02333	5.67e-05	-	PF04937:Protein of unknown function (DUF 659)
novel.114	2.22076	8.13e-06	-	-
novel.12	1.89706	0.0101458	-	-
novel.16	15.8648	0.00012718	-	-
novel.166	2.4	0.00543543	-	PF01498:Transposase
novel.168	61.2492	3.41e-05	-	-
novel.174	1.92426	0.000423821	-	PF00078:Reverse transcriptase (RNA-dependent DNA polymerase)|PF17921:Integrase zinc binding domain|PF00665:Integrase core domain|PF17917:RNase H-like domain found in reverse transcriptase
novel.175	1.84427	1.62e-11	-	-
novel.178	1.45445	0.00888502	-	PF00078:Reverse transcriptase (RNA-dependent DNA polymerase)|PF17917:RNase H-like domain found in reverse transcriptase|PF17921:Integrase zinc binding domain|PF00665:Integrase core domain|PF07253:Gypsy protein
novel.186	2.59616	0.000210265	-	PF07253:Gypsy protein
novel.205	1.78086	9.94e-05	-	PF00077:Retroviral aspartyl protease|PF17921:Integrase zinc binding domain|PF00665:Integrase core domain|PF00078:Reverse transcriptase (RNA-dependent DNA polymerase)|PF17919:RNase H-like domain found in reverse transcriptase
novel.219	1.69962	3.35e-05	-	PF00078:Reverse transcriptase (RNA-dependent DNA polymerase)
novel.227	1.52906	0.00014118	-	-
novel.254	3.37738	8.16e-10	-	PF07253:Gypsy protein
novel.255	13.0543	1.26e-10	-	PF00078:Reverse transcriptase (RNA-dependent DNA polymerase)
novel.260	1.75119	0.0107377	-	-
novel.266	54.1792	7.48e-05	-	PF07253:Gypsy protein
novel.291	8.32159	0.000537029	-	-
novel.292	90.7597	1.26e-06	-	-
novel.294	7.26538	1.8e-06	-	-
novel.37	3.61552	0.00262593	-	-
novel.40	1.44154	8.61e-05	-	-
novel.45	3.59709	3.12e-24	-	-
novel.46	1.51218	0.00112414	-	-
novel.49	10.2674	0.00406537	-	-
novel.50	4.65196	1.57e-16	-	PF00665:Integrase core domain|PF13976:GAG-pre-integrase domain|PF14223:gag-polypeptide of LTR copia-type
novel.60	4.0555	0.000199768	-	-
novel.62	2.74712	0.00144109	-	-
novel.67	2.54971	0.00141102	-	PF07253:Gypsy protein
novel.80	1.86484	1.04e-07	-	PF18701:Family of unknown function (DUF5641)
novel.9	5.50604	0.00225796	-	PF00078:Reverse transcriptase (RNA-dependent DNA polymerase)
