# Supplementary material for: Icaritin greatly attenuates β‐amyloid‐induced toxicity in vivo
Source: CNS Neurosci Ther. 2023 Nov 21;30(4):e14527. doi: 10.1111/cns.14527 (PMC11017459; doi:10.1111/cns.14527)
Supplement: Supplementary file 6 — Table S4 [file CNS-30-e14527-s002.xlsx]

## Sheet: Table S3
Supplementary table 4: genes are downregulated in Aβarc Drosophila and restored by Icaritin treatment.
Gene id	AD group vs WT group		ICT group vs AD group		Gene name	Gene description
	Fold change	P value	Fold change	P value
FBgn0000052	0.610749	6.77102e-20	1.71329	3.68e-13	Pfas	NA && PF02769:AIR synthase related protein, C-terminal domain|PF13507:CobB/CobQ-like glutamine amidotransferase domain
FBgn0000053	0.51883	4.42579e-30	2.21685	2.97e-31	Gart	NA && PF01071:Phosphoribosylglycinamide synthetase, ATP-grasp (A) domain|PF00551:Formyl transferase|PF02769:AIR synthase related protein, C-terminal domain|PF00586:AIR synthase related protein, N-terminal domain|PF02844:Phosphoribosylglycinamide synthetase, N domain|PF02843:Phosphoribosylglycinamide synthetase, C domain
FBgn0000078	0.272404	5.46789e-90	3.53864	2.94e-75	Amy-d	NA && PF02806:Alpha amylase, C-terminal all-beta domain|PF00128:Alpha amylase, catalytic domain
FBgn0000079	0.218617	6.20121e-11	5.26598	2.81e-12	Amy-p	NA && PF02806:Alpha amylase, C-terminal all-beta domain|PF00128:Alpha amylase, catalytic domain
FBgn0000084	0.828093	0.000243609	1.20907	0.000808707	AnxB10	NA && PF00191:Annexin
FBgn0000115	0.789224	0.00518112	1.33156	0.000779723	Arl1	NA && PF00025:ADP-ribosylation factor family
FBgn0000139	0.803916	0.00509221	1.35412	6.27e-05	ash2	NA && -
FBgn0000150	0.669669	1.19472e-14	1.27465	8.97e-05	awd	NA && PF00334:Nucleoside diphosphate kinase
FBgn0000181	0.779982	3.44348e-08	1.23922	0.000131924	bic	NA && PF01849:NAC domain
FBgn0000241	0.72118	1.04243e-08	1.2726	0.00267276	bw	NA && PF01061:ABC-2 type transporter|PF00005:ABC transporter
FBgn0000261	0.654318	9.1292e-21	1.29181	4.16e-06	Cat	NA && PF00199:Catalase|PF06628:Catalase-related immune-responsive
FBgn0000299	0.693637	3.83855e-10	1.37338	2.76e-09	Col4a1	NA && PF01391:Collagen triple helix repeat (20 copies)|PF01413:C-terminal tandem repeated domain in type 4 procollagen
FBgn0000412	0.787041	6.40519e-06	1.26982	6.79e-06	D1	NA && -
FBgn0000447	0.749346	7.66168e-05	1.33442	6.7e-05	Dhod	NA && PF01180:Dihydroorotate dehydrogenase
FBgn0000454	0.788757	1.12905e-06	1.24095	7.35e-05	Dip-B	NA && PF00883:Cytosol aminopeptidase family, catalytic domain
FBgn0000473	0.635449	8.94543e-12	1.81868	5.75e-17	Cyp6a2	NA && PF00067:Cytochrome P450
FBgn0000520	0.783592	0.00760575	1.25955	0.00424613	dwg	NA && PF07776:Zinc-finger associated domain (zf-AD)
FBgn0000543	0.801947	0.00282823	1.22822	0.00282188	ecd	NA && PF07093:SGT1 protein
FBgn0001124	0.610656	6.57671e-23	1.25873	0.000298235	Got1	NA && PF00155:Aminotransferase class I and II
FBgn0001125	0.617268	1.38731e-15	1.52636	2.05e-09	Got2	NA && PF00155:Aminotransferase class I and II
FBgn0001142	0.885804	0.0110416	1.67557	2.27e-30	Gs1	NA && PF00120:Glutamine synthetase, catalytic domain|PF03951:Glutamine synthetase, beta-Grasp domain
FBgn0001187	0.672893	4.23769e-10	1.31963	0.000194162	Hex-C	NA && PF00349:Hexokinase|PF03727:Hexokinase
FBgn0001208	0.870039	0.00769652	1.16779	0.004032	Hn	NA && PF00351:Biopterin-dependent aromatic amino acid hydroxylase
FBgn0001263	0.884835	0.00141869	1.19936	3e-05	inaD	NA && PF00595:PDZ domain (Also known as DHR or GLGF)
FBgn0001308	0.895165	0.00881694	1.15272	0.00166852	Khc	NA && PF00225:Kinesin motor domain
FBgn0001989	0.733236	8.6474e-07	1.27586	4.82e-05	ND-B17	NA && PF09782:NADH:ubiquinone oxidoreductase, NDUFB6/B17 subunit
FBgn0002069	0.585075	3.50024e-09	1.65666	6.22e-08	AspRS	NA && PF01336:OB-fold nucleic acid binding domain|PF00152:tRNA synthetases class II (D, K and N)
FBgn0002174	0.838857	0.00603958	1.19696	0.00370583	l(2)tid	NA && PF01556:DnaJ C terminal domain|PF00226:DnaJ domain|PF00684:DnaJ central domain
FBgn0002567	0.840691	1.29333e-05	1.1689	0.00368218	Rab32	NA && PF00071:Ras family
FBgn0002576	0.773712	0.00034674	1.49234	6.31e-08	lz	NA && PF00853:Runt domain
FBgn0002579	0.609185	7.02369e-21	1.50876	1.23e-09	RpL36	NA && PF01158:Ribosomal protein L36e
FBgn0002593	0.870521	0.0005523	1.13264	0.00459242	RpLP1	NA && PF00428:60s Acidic ribosomal protein
FBgn0002787	0.813806	0.000187484	1.33074	9.09e-07	Rpn8	NA && PF13012:Maintenance of mitochondrial structure and function|PF01398:JAB1/Mov34/MPN/PAD-1 ubiquitin protease
FBgn0002868	0.66256	8.80212e-14	1.25282	0.00577809	MtnA	NA && PF02067:Metallothionein family 5
FBgn0003060	0.61779	1.58397e-05	1.64708	1.02e-05	CG9757	NA && PF07172:Glycine rich protein family
FBgn0003068	0.821526	0.000224967	1.24371	0.00158324	per	NA && PF14598:PAS domain|PF00989:PAS fold
FBgn0003248	0.858427	0.000103631	1.1487	0.00595572	Rh2	NA && PF00001:7 transmembrane receptor (rhodopsin family)
FBgn0003250	0.724369	8.93955e-15	1.27334	1.75e-07	Rh4	NA && PF00001:7 transmembrane receptor (rhodopsin family)
FBgn0003275	0.768241	0.0059565	1.31642	0.00304388	RpII18	NA && PF01192:RNA polymerase Rpb6
FBgn0003308	0.705699	1.49191e-09	1.4184	1.36e-07	ry	NA && PF00111:2Fe-2S iron-sulfur cluster binding domain|PF01799:[2Fe-2S] binding domain|PF00941:FAD binding domain in molybdopterin dehydrogenase|PF01315:Aldehyde oxidase and xanthine dehydrogenase, a/b hammerhead domain|PF02738:Molybdopterin-binding domain of aldehyde dehydrogenase|PF03450:CO dehydrogenase flavoprotein C-terminal domain
FBgn0003366	0.875413	0.00213302	1.17911	0.00119653	sev	NA && PF00041:Fibronectin type III domain|PF07714:Protein tyrosine kinase
FBgn0003464	0.891115	0.00861172	1.18031	0.000151223	sol	NA && PF00641:Zn-finger in Ran binding protein and others|PF00648:Calpain family cysteine protease
FBgn0003479	0.684281	0.00168924	1.47375	0.000546107	spn-A	NA && PF08423:Rad51
FBgn0003512	0.70362	0.00047139	1.43532	0.000141044	Sry-delta	NA && -
FBgn0003515	0.729134	5.9528e-07	1.24576	0.00770838	st	NA && PF00005:ABC transporter|PF01061:ABC-2 type transporter
FBgn0004057	0.639174	1.35381e-11	1.3758	3.89e-07	Zw	NA && PF00479:Glucose-6-phosphate dehydrogenase, NAD binding domain|PF02781:Glucose-6-phosphate dehydrogenase, C-terminal domain
FBgn0004132	0.626795	1.89578e-07	1.49746	3.05e-06	boca	NA && PF10185:Chaperone for wingless signalling and trafficking of LDL receptor
FBgn0004403	0.74126	4.60877e-10	1.25799	1.17e-05	RpS14a	NA && PF00411:Ribosomal protein S11
FBgn0004512	0.830771	0.000712887	1.21991	0.00174478	Mdr49	NA && PF00664:ABC transporter transmembrane region|PF00005:ABC transporter|PF07673:Protein of unknown function (DUF1602)
FBgn0004552	0.407454	0.00162414	1.84015	6.13e-07	Akh	NA && PF06377:Adipokinetic hormone
FBgn0004554	0.266813	4.97198e-05	4.98988	6.98e-08	Edg91	NA && -
FBgn0004654	0.548035	6.14043e-23	1.45722	3.57e-07	Pgd	NA && PF03446:NAD binding domain of 6-phosphogluconate dehydrogenase|PF00393:6-phosphogluconate dehydrogenase, C-terminal domain
FBgn0004856	0.783679	3.86691e-05	1.27237	8.13e-05	Bx42	NA && PF02731:SKIP/SNW domain
FBgn0005278	0.879356	0.00251047	1.51083	2.63e-21	Sam-S	NA && PF02773:S-adenosylmethionine synthetase, C-terminal domain|PF02772:S-adenosylmethionine synthetase, central domain|PF00438:S-adenosylmethionine synthetase, N-terminal domain
FBgn0005533	0.788374	2.87024e-08	1.21264	0.000312896	RpS17	NA && -
FBgn0005585	0.81867	2.58998e-06	1.1981	0.000331344	Calr	NA && PF00262:Calreticulin family
FBgn0010039	0.749082	0.00174853	1.61036	1.34e-07	GstD3	NA && PF02798:Glutathione S-transferase, N-terminal domain|PF00043:Glutathione S-transferase, C-terminal domain
FBgn0010053	0.74411	2.04845e-08	1.73194	3.09e-24	Jheh1	NA && PF06441:Epoxide hydrolase N terminus
FBgn0010078	0.535194	6.40475e-33	1.78274	3.39e-19	RpL23	NA && PF00238:Ribosomal protein L14p/L23e
FBgn0010222	0.647418	3.55781e-10	1.70279	1.51e-09	Nmdmc	NA && PF00763:Tetrahydrofolate dehydrogenase/cyclohydrolase, catalytic domain|PF02882:Tetrahydrofolate dehydrogenase/cyclohydrolase, NAD(P)-binding domain
FBgn0010226	0.633587	3.96429e-16	1.84097	4.3e-22	GstS1	NA && PF00043:Glutathione S-transferase, C-terminal domain
FBgn0010278	0.786258	0.00277833	1.33418	0.000563061	Ssrp	NA && PF00505:HMG (high mobility group) box|PF08512:Histone chaperone Rttp106-like|PF03531:Structure-specific recognition protein (SSRP1)
FBgn0010408	0.628058	1.86904e-19	1.45319	1.99e-08	RpS9	NA && PF00163:Ribosomal protein S4/S9 N-terminal domain|PF01479:S4 domain
FBgn0010531	0.557401	2.34123e-07	1.90984	1.85e-09	Ccs	NA && PF00080:Copper/zinc superoxide dismutase (SODC)
FBgn0010612	0.730622	4.89742e-09	1.30915	3.29e-05	ATPsynG	NA && PF04718:Mitochondrial ATP synthase g subunit
FBgn0011272	0.73947	1.59155e-11	1.28114	2.3e-06	RpL13	NA && PF01294:Ribosomal protein L13e
FBgn0011280	0.561376	6.81524e-60	1.48158	2.94e-08	Obp19d	NA && PF01395:PBP/GOBP family
FBgn0011305	0.831471	0.000967121	1.35402	6.7e-07	Rsf1	NA && PF00076:RNA recognition motif. (a.k.a. RRM, RBD, or RNP domain)
FBgn0011693	0.569472	2.18719e-28	1.36494	3e-05	Pdh	NA && PF00106:short chain dehydrogenase
FBgn0011715	0.80183	0.00661575	1.27487	0.00272046	Snr1	NA && PF04855:SNF5 / SMARCB1 / INI1
FBgn0012042	0.450468	0.0106209	2.54379	1.27e-07	AttA	NA && PF03769:Attacin, C-terminal region|PF03768:Attacin, N-terminal region
FBgn0013753	0.743548	0.000817846	1.44243	2.55e-05	Bgb	NA && PF02312:Core binding factor beta subunit
FBgn0013770	0.732895	5.33287e-09	1.24665	8.51e-07	Cp1	NA && PF00112:Papain family cysteine protease|PF08246:Cathepsin propeptide inhibitor domain (I29)
FBgn0013771	0.704926	1.41389e-08	1.24299	0.000486678	Cyp6a9	NA && PF00067:Cytochrome P450
FBgn0013772	0.768534	0.000172082	3.75191	4.73e-94	Cyp6a8	NA && PF00067:Cytochrome P450
FBgn0013954	0.736421	1.96093e-09	1.216	0.0020656	Fkbp12	NA && PF00254:FKBP-type peptidyl-prolyl cis-trans isomerase
FBgn0013981	0.733947	1.17016e-09	1.30583	1.58e-06	His4r	NA && PF15511:Centromere kinetochore component CENP-T histone fold
FBgn0014009	0.867282	0.00094759	1.18342	0.000201984	Rab2	NA && PF00071:Ras family
FBgn0014031	0.58933	2.10041e-15	1.34754	0.000137262	Spat	NA && PF00266:Aminotransferase class-V
FBgn0014427	0.734057	4.89829e-06	1.35649	1.64e-06	CG11899	NA && PF00266:Aminotransferase class-V
FBgn0014455	0.684993	7.12019e-08	1.65253	3.11e-10	Ahcy	NA && PF00670:S-adenosyl-L-homocysteine hydrolase, NAD binding domain|PF05221:S-adenosyl-L-homocysteine hydrolase
FBgn0014857	0.808166	4.23372e-05	1.49361	1.52e-15	His3.3A	NA && PF00125:Core histone H2A/H2B/H3/H4
FBgn0014865	0.519891	0.00197858	2.95634	3.49e-66	Mtk	NA && PF08105:Metchnikowin family
FBgn0015019	0.828728	0.00189619	1.19055	0.00380504	CCT3	NA && PF00118:TCP-1/cpn60 chaperonin family
FBgn0015031	0.57107	8.93948e-23	1.68913	3.49e-25	cype	NA && PF02937:Cytochrome c oxidase subunit VIc
FBgn0015245	0.834571	1.07573e-05	1.21718	1.48e-06	Hsp60A	NA && PF00118:TCP-1/cpn60 chaperonin family
FBgn0015321	0.794353	0.000244002	1.31062	2.99e-05	Ubc4	NA && PF00179:Ubiquitin-conjugating enzyme
FBgn0015379	0.633409	1.1805e-05	1.50231	2.78e-05	dod	NA && PF00639:PPIC-type PPIASE domain|PF00397:WW domain
FBgn0015622	0.758059	1.55343e-11	1.19637	7.1e-05	Cnx99A	NA && PF00262:Calreticulin family
FBgn0016075	0.704381	2.56179e-10	1.24236	0.000170404	vkg	NA && PF01413:C-terminal tandem repeated domain in type 4 procollagen|PF01391:Collagen triple helix repeat (20 copies)
FBgn0016672	0.881026	0.00227388	1.26465	1.14e-07	Ipp	NA && PF00459:Inositol monophosphatase family
FBgn0016687	0.613637	6.54341e-19	1.34522	0.000115708	Nurf-38	NA && PF00719:Inorganic pyrophosphatase
FBgn0016715	0.693373	2.55546e-05	1.52002	3.14e-07	Reg-2	NA && PF13419:Haloacid dehalogenase-like hydrolase
FBgn0016726	0.83523	3.82456e-05	1.21304	5.66e-05	RpL29	NA && PF01779:Ribosomal L29e protein family
FBgn0016978	0.80047	0.000572022	1.34672	8.59e-06	snRNP-U1-70K	NA && PF12220:U1 small nuclear ribonucleoprotein of 70kDa MW N terminal|PF00076:RNA recognition motif. (a.k.a. RRM, RBD, or RNP domain)
FBgn0019624	0.689467	2.79813e-14	1.3748	3.37e-08	COX5A	NA && PF02284:Cytochrome c oxidase subunit Va
FBgn0019643	0.671702	9.30893e-15	1.21274	0.0065366	AANAT1	NA && PF00583:Acetyltransferase (GNAT) family
FBgn0020385	0.564097	5.23246e-27	1.36424	9.83e-06	pug	NA && PF01268:Formate--tetrahydrofolate ligase|PF00763:Tetrahydrofolate dehydrogenase/cyclohydrolase, catalytic domain|PF02882:Tetrahydrofolate dehydrogenase/cyclohydrolase, NAD(P)-binding domain
FBgn0020389	0.715565	2.69417e-06	1.32754	4.56e-05	Papss	NA && PF01583:Adenylylsulphate kinase|PF14306:PUA-like domain|PF01747:ATP-sulfurylase
FBgn0020513	0.711373	9.90971e-09	1.75227	7.34e-21	Paics	NA && PF00731:AIR carboxylase|PF01259:SAICAR synthetase
FBgn0020626	0.827533	0.000156816	1.23149	8.58e-05	Osbp	NA && PF00169:PH domain|PF01237:Oxysterol-binding protein
FBgn0020653	0.803274	9.23844e-06	1.1972	0.00220003	Trxr-1	NA && PF02852:Pyridine nucleotide-disulphide oxidoreductase, dimerisation domain|PF07992:Pyridine nucleotide-disulphide oxidoreductase
FBgn0021825	0.843483	0.00437264	1.22961	0.00164956	DCTN2-p50	NA && PF04912:Dynamitin
FBgn0022027	0.740108	0.000760015	1.60106	2.15e-07	Vps25	NA && PF05871:ESCRT-II complex subunit
FBgn0022343	0.765758	0.000162169	1.23682	0.00553731	CG3760	NA && PF15359:Carnitine deficiency-associated protein 3
FBgn0022709	0.827051	0.00176971	1.19091	0.00128894	Adk1	NA && PF00406:Adenylate kinase
FBgn0022774	0.720853	2.1223e-05	1.34813	1.98e-05	Oat	NA && PF00202:Aminotransferase class-III
FBgn0023129	0.811427	0.00077945	1.23182	0.0046306	aay	NA && PF12710:haloacid dehalogenase-like hydrolase
FBgn0023170	0.713078	7.89506e-07	1.42548	3.01e-05	RpL39	NA && PF00832:Ribosomal L39 protein
FBgn0023178	0.77412	1.0365e-05	1.2394	0.000280475	Pdf	NA && PF06324:Pigment-dispersing hormone (PDH)
FBgn0023212	0.83507	0.00235265	1.19108	0.00667898	EloB	NA && PF00240:Ubiquitin family
FBgn0023477	0.491998	2.04975e-24	1.28879	0.00453161	Taldo	NA && PF00923:Transaldolase
FBgn0023507	0.611278	2.78969e-18	1.48009	8.91e-09	D2hgdh	NA && PF02913:FAD linked oxidases, C-terminal domain|PF01565:FAD binding domain
FBgn0023519	0.755707	0.00251905	1.2981	0.0071484	mRpL16	NA && PF00252:Ribosomal protein L16p/L10e
FBgn0024293	0.646912	1.96704e-13	1.21981	0.00439447	Spn43Ab	NA && PF00079:Serpin (serine protease inhibitor)
FBgn0024352	0.673395	8.44134e-11	1.25871	0.000231446	Stip1	NA && PF13414:TPR repeat|PF13181:Tetratricopeptide repeat|PF00515:Tetratricopeptide repeat
FBgn0024556	0.849588	0.00204262	1.23846	0.000636235	mEFTu1	NA && PF03143:Elongation factor Tu C-terminal domain|PF03144:Elongation factor Tu domain 2|PF00009:Elongation factor Tu GTP binding domain
FBgn0024814	0.874218	0.00598385	1.16028	0.00657413	Clc	NA && PF01086:Clathrin light chain
FBgn0024833	0.8302	0.00083082	1.20931	0.00241172	AP-1mu	NA && PF00928:Adaptor complexes medium subunit family
FBgn0024841	0.710583	1.3927e-07	1.32695	0.000126371	Pcd	NA && PF01329:Pterin 4 alpha carbinolamine dehydratase
FBgn0024956	0.666019	9.33486e-05	1.38452	0.00200424	Mat1	NA && PF17121:Zinc finger, C3HC4 type (RING finger)|PF06391:CDK-activating kinase assembly factor MAT1
FBgn0024992	0.820416	0.000731582	1.34807	1.61e-05	CG2658	NA && PF00004:ATPase family associated with various cellular activities (AAA)|PF01434:Peptidase family M41
FBgn0025352	0.821367	0.00164209	1.2029	0.00797406	Thiolase	NA && PF02803:Thiolase, C-terminal domain|PF00108:Thiolase, N-terminal domain
FBgn0025454	0.51591	7.9213e-41	1.65215	4.26e-23	Cyp6g1	NA && PF00067:Cytochrome P450
FBgn0025463	0.784594	0.000835603	1.26744	0.00347749	Bap60	NA && PF02201:SWIB/MDM2 domain
FBgn0025629	0.63591	7.64249e-06	1.43676	0.00036113	CG4045	NA && PF02390:Putative methyltransferase
FBgn0025634	0.738709	0.0046598	1.39637	0.00210391	CG13367	NA && -
FBgn0025638	0.825105	0.000279939	1.20655	0.00270986	Roc1a	NA && PF12678:RING-H2 zinc finger
FBgn0025640	0.826272	0.00894343	1.37566	4.18e-06	CG13369	NA && PF00294:pfkB family carbohydrate kinase
FBgn0025643	0.790829	5.14817e-06	1.34379	7.05e-07	CG3588	NA && -
FBgn0025827	0.508426	2.73052e-25	1.5658	1.44e-07	CG6421	NA && PF05497:Destabilase
FBgn0026061	0.688961	4.18231e-12	1.18187	0.00799584	Mipp1	NA && PF00328:Histidine phosphatase superfamily (branch 2)
FBgn0026259	0.800603	1.16862e-05	1.2431	1.36e-05	eIF5B	NA && PF03144:Elongation factor Tu domain 2|PF00009:Elongation factor Tu GTP binding domain|PF11987:Translation-initiation factor 2
FBgn0026268	0.617554	4.25147e-18	1.47224	3.7e-07	antdh	NA && PF00106:short chain dehydrogenase
FBgn0026400	0.785472	0.00387519	1.28429	0.00213821	Noa36	NA && PF06524:NOA36 protein
FBgn0026428	0.799482	2.61552e-08	1.21639	1.61e-05	HDAC6	NA && PF02148:Zn-finger in ubiquitin-hydrolases and other protein|PF00850:Histone deacetylase domain
FBgn0026566	0.643481	2.55424e-09	1.51391	3.34e-07	CG1307	NA && PF01981:Peptidyl-tRNA hydrolase PTH2
FBgn0026713	0.837724	0.00298448	1.19494	0.00488846	l(1)G0007	NA && PF07717:Oligonucleotide/oligosaccharide-binding (OB)-fold|PF00270:DEAD/DEAH box helicase|PF04408:Helicase associated domain (HA2)|PF00271:Helicase conserved C-terminal domain
FBgn0026879	0.605295	7.26019e-08	1.79123	1.26e-10	CG13364	NA && PF09072:Translation machinery associated TMA7
FBgn0027073	0.521288	2.02514e-30	1.24897	0.0003245	CG4302	NA && PF00201:UDP-glucoronosyl and UDP-glucosyl transferase
FBgn0027334	0.739668	0.00133629	1.46181	5.12e-05	l(1)G0004	NA && -
FBgn0027496	0.750711	0.000244867	1.39355	1.53e-05	epsilonCOP	NA && PF04733:Coatomer epsilon subunit
FBgn0027548	0.819128	0.00558033	1.26908	0.000747696	nito	NA && PF07744:SPOC domain|PF00076:RNA recognition motif. (a.k.a. RRM, RBD, or RNP domain)|PF02205:WH2 motif
FBgn0027554	0.725024	1.1271e-08	1.45432	3.7e-09	CG8042	NA && PF00789:UBX domain
FBgn0027579	0.778597	6.44424e-08	1.16054	0.00224985	mino	NA && PF01553:Acyltransferase
FBgn0027585	0.780005	4.49896e-07	1.17555	0.00515013	CG8740	NA && -
FBgn0027609	0.762012	0.00127521	1.29305	0.0029869	morgue	NA && PF12937:F-box-like|PF00179:Ubiquitin-conjugating enzyme
FBgn0027841	0.579131	0.000125429	1.6219	0.000796084	CstF64	NA && PF14304:Transcription termination and cleavage factor C-terminal|PF00076:RNA recognition motif. (a.k.a. RRM, RBD, or RNP domain)|PF14327:Hinge domain of cleavage stimulation factor subunit 2
FBgn0028427	0.815772	0.00037996	1.24554	0.000150893	Ilk	NA && PF07714:Protein tyrosine kinase|PF12796:Ankyrin repeats (3 copies)
FBgn0028473	0.689608	3.10975e-13	1.20051	0.000371532	Non1	NA && PF08155:NOGCT (NUC087) domain|PF06858:Nucleolar GTP-binding protein 1 (NOG1)
FBgn0028519	0.118597	2.27639e-16	5.67563	4.91e-09	hll	NA && PF00501:AMP-binding enzyme
FBgn0028527	0.803388	7.72366e-05	1.18442	0.00516536	CG18507	NA && PF14800:Domain of unknown function (DUF4481)
FBgn0028542	0.656	2.01063e-05	1.3604	0.000628188	NimB4	NA && -
FBgn0028646	0.817357	3.68915e-05	1.15433	0.0059647	aralar1	NA && PF00153:Mitochondrial carrier protein
FBgn0028670	0.806185	2.1496e-06	1.14443	0.00565838	Vha100-2	NA && PF01496:V-type ATPase 116kDa subunit family
FBgn0028694	0.843023	0.00857501	1.26135	0.000444815	Rpn11	NA && -
FBgn0028697	0.682963	2.82761e-13	1.42699	9.71e-10	RpL15	NA && -
FBgn0028737	0.789777	1.02059e-08	1.24948	1.93e-06	eEF1beta	NA && PF00736:EF-1 guanine nucleotide exchange domain|PF10587:Eukaryotic elongation factor 1 beta central acidic region
FBgn0028833	0.858077	0.00131051	1.17378	0.000846599	Dak1	NA && PF00406:Adenylate kinase
FBgn0028926	0.617753	0.00230031	1.98229	2.14e-06	NC2beta	NA && PF00808:Histone-like transcription factor (CBF/NF-Y) and archaeal histone
FBgn0028940	0.71689	4.43152e-10	1.29243	8.98e-06	Cyp28a5	NA && PF00067:Cytochrome P450
FBgn0028970	0.645505	9.93797e-10	1.46318	7.61e-08	betaggt-II	NA && PF00432:Prenyltransferase and squalene oxidase repeat
FBgn0028988	0.519449	1.92925e-30	1.45419	5.26e-07	Spn42Dd	NA && PF00079:Serpin (serine protease inhibitor)
FBgn0029095	0.739582	9.83395e-09	1.2986	7.72e-06	aru	NA && PF00018:SH3 domain|PF08416:Phosphotyrosine-binding domain
FBgn0029134	0.813452	0.000400175	1.30622	9.04e-06	Prosbeta5	NA && PF00227:Proteasome subunit
FBgn0029148	0.64483	9.42614e-05	1.45745	0.000836775	NHP2	NA && PF01248:Ribosomal protein L7Ae/L30e/S12e/Gadd45 family
FBgn0029158	0.810651	0.00401443	1.2803	0.000871634	Las	NA && PF16881:N-terminal domain of lipoyl synthase of Radical_SAM family|PF04055:Radical SAM superfamily
FBgn0029508	0.51488	1.38521e-17	1.51481	2.77e-05	Tsp42Ea	NA && PF00335:Tetraspanin family
FBgn0029765	0.588347	2.12035e-12	1.41806	0.000412071	CG16756	NA && PF00062:C-type lysozyme/alpha-lactalbumin family
FBgn0029823	0.612267	4.92339e-13	1.41109	1.88e-05	Shmt	NA && PF00464:Serine hydroxymethyltransferase
FBgn0029854	0.833197	0.0061968	1.22931	0.00389967	CG3566	NA && PF00173:Cytochrome b5-like Heme/Steroid binding domain
FBgn0029866	0.740829	1.71609e-07	1.28073	0.000342582	CG3842	NA && PF00106:short chain dehydrogenase
FBgn0029867	0.805258	0.00150572	1.19903	0.0079935	CG3847	NA && -
FBgn0029888	0.797482	5.04003e-05	1.20507	0.00120598	ND-ASHI	NA && PF05821:NADH-ubiquinone oxidoreductase ASHI subunit (CI-ASHI or NDUFB8)
FBgn0029897	0.806446	1.24403e-06	1.19806	0.000945597	RpL17	NA && PF00237:Ribosomal protein L22p/L17e
FBgn0029937	0.727329	4.85629e-06	1.46625	5.08e-08	CG8300	NA && PF14774:FAM177 family
FBgn0029969	0.592254	7.85413e-17	1.30505	0.00309159	CG10932	NA && PF02803:Thiolase, C-terminal domain|PF00108:Thiolase, N-terminal domain
FBgn0029975	0.824107	3.5666e-05	1.18778	0.00273567	spidey	NA && PF00106:short chain dehydrogenase
FBgn0030051	0.78426	0.0018914	1.37004	8.08e-05	spirit	NA && PF00089:Trypsin
FBgn0030087	0.867175	0.000357483	1.23711	7.12e-07	CG7766	NA && PF00723:Glycosyl hydrolases family 15
FBgn0030136	0.803126	4.01452e-05	1.20211	0.00334255	RpS28b	NA && PF01200:Ribosomal protein S28e
FBgn0030158	0.78136	3.84654e-08	1.42313	1.05e-14	CG9686	NA && -
FBgn0030159	0.736614	3.53221e-09	1.29761	1.92e-05	CG9689	NA && -
FBgn0030160	0.467689	1.12857e-28	1.86187	1.89e-13	CG9691	NA && -
FBgn0030244	0.630459	0.000457563	2.08404	8.15e-11	CG2157	NA && -
FBgn0030272	0.665397	6.79083e-22	1.36581	3.18e-07	CG15201	NA && -
FBgn0030292	0.729076	0.000225717	1.4749	7.8e-06	CG11752	NA && PF15880:NADH dehydrogenase [ubiquinone] flavoprotein 3, mitochondrial
FBgn0030310	0.669075	8.59361e-06	1.88477	2.07e-12	PGRP-SA	NA && PF01510:N-acetylmuramoyl-L-alanine amidase
FBgn0030326	0.433993	3.4694e-07	1.89629	0.000131218	CG2444	NA && PF15430:Single domain von Willebrand factor type C
FBgn0030332	0.787768	0.000651265	1.53639	6.11e-10	CG9360	NA && PF00106:short chain dehydrogenase
FBgn0030345	0.707937	7.78246e-05	1.39734	0.000162106	CG1847	NA && PF00254:FKBP-type peptidyl-prolyl cis-trans isomerase|PF13414:TPR repeat
FBgn0030347	0.762427	0.000169041	1.34459	0.000218361	CG15739	NA && PF13344:Haloacid dehalogenase-like hydrolase|PF13242:HAD-hyrolase-like
FBgn0030362	0.668502	4.09682e-11	1.33402	0.000216161	regucalcin	NA && PF08450:SMP-30/Gluconolaconase/LRE-like region
FBgn0030433	0.713475	0.00082143	1.43467	0.000449631	mRpL49	NA && PF05046:Mitochondrial large subunit ribosomal protein (Img2)
FBgn0030447	0.657559	9.26974e-06	1.3635	0.00068047	CG2200	NA && PF03575:Peptidase family S51
FBgn0030484	0.85969	0.00504844	1.25852	9.13e-05	GstT4	NA && PF00043:Glutathione S-transferase, C-terminal domain|PF02798:Glutathione S-transferase, N-terminal domain
FBgn0030519	0.795251	7.58595e-05	1.32316	2.07e-05	CG11151	NA && PF04130:Spc97 / Spc98 family|PF02036:SCP-2 sterol transfer family
FBgn0030521	0.655228	1.25753e-21	1.48169	1.49e-16	CtsB1	NA && PF00112:Papain family cysteine protease|PF08127:Peptidase family C1 propeptide
FBgn0030571	0.721207	0.000471301	1.37687	0.000587294	CG14414	NA && PF00076:RNA recognition motif. (a.k.a. RRM, RBD, or RNP domain)
FBgn0030593	0.378702	3.96767e-39	1.88241	1.56e-11	CG9512	NA && PF05199:GMC oxidoreductase|PF00732:GMC oxidoreductase
FBgn0030605	0.748129	2.50695e-06	1.42614	1.21e-07	ND-B18	NA && PF05676:NADH-ubiquinone oxidoreductase B18 subunit (NDUFB7)
FBgn0030610	0.815048	0.00226662	1.24424	0.000670905	CG9065	NA && PF05051:Cytochrome C oxidase copper chaperone (COX17)
FBgn0030612	0.769157	0.00194921	1.29434	0.00222356	CG5599	NA && PF00364:Biotin-requiring enzyme|PF00198:2-oxoacid dehydrogenases acyltransferase (catalytic domain)|PF02817:e3 binding domain
FBgn0030638	0.786018	0.000481049	1.29647	0.000651678	CG11655	NA && PF01758:Sodium Bile acid symporter family
FBgn0030645	0.511898	8.36651e-05	2.49844	1.1e-09	Alg14	NA && PF08660:Oligosaccharide biosynthesis protein Alg14 like
FBgn0030743	0.667242	9.04945e-08	1.47662	5.04e-06	CG9921	NA && PF04588:Hypoxia induced protein conserved region
FBgn0030802	0.409907	2.43586e-09	2.10284	1.27e-06	DENR	NA && PF01253:Translation initiation factor SUI1
FBgn0030876	0.631652	0.00228577	1.66442	0.000377956	CG6762	NA && PF02195:ParB-like nuclease domain
FBgn0030877	0.73743	0.00726119	1.42861	0.00182684	Arp8	NA && PF00022:Actin
FBgn0030882	0.598591	1.33426e-05	1.76628	1.36e-06	Gss1	NA && PF03917:Eukaryotic glutathione synthase, ATP binding domain|PF03199:Eukaryotic glutathione synthase
FBgn0030930	0.804715	0.00119545	1.20697	0.00490955	Pgant7	NA && PF00652:Ricin-type beta-trefoil lectin domain|PF00535:Glycosyl transferase family 2
FBgn0030932	0.694246	2.23298e-07	1.37544	3.94e-05	Ggt-1	NA && PF01019:Gamma-glutamyltranspeptidase
FBgn0030966	0.544655	1.23599e-10	1.74163	2.28e-08	Suox	NA && PF03404:Mo-co oxidoreductase dimerisation domain|PF00173:Cytochrome b5-like Heme/Steroid binding domain|PF00174:Oxidoreductase molybdopterin binding domain
FBgn0030974	0.815144	0.000215353	1.36792	7.11e-09	xio	NA && -
FBgn0030990	0.82297	0.00372899	1.18903	0.00734534	CG7556	NA && PF00249:Myb-like DNA-binding domain|PF00226:DnaJ domain
FBgn0031048	0.837642	0.00109477	1.2497	7.56e-05	CG12237	NA && PF06888:Putative Phosphatase
FBgn0031061	0.77482	0.000178726	1.34648	5.4e-06	CG14232	NA && PF13897:Golgi-dynamics membrane-trafficking|PF00887:Acyl CoA binding protein
FBgn0031106	0.825958	0.0111861	1.37355	2.94e-05	Syx16	NA && PF05739:SNARE domain
FBgn0031110	0.570962	2.55788e-07	1.49501	0.000423932	Obp19b	NA && PF01395:PBP/GOBP family
FBgn0031148	0.718971	3.60381e-08	1.72154	7.74e-20	Cbs	NA && PF00291:Pyridoxal-phosphate dependent enzyme|PF00571:CBS domain
FBgn0031228	0.613097	1.34014e-13	1.28271	0.00105115	ND-15	NA && PF10200:NADH:ubiquinone oxidoreductase, NDUFS5-15kDa
FBgn0031229	0.705643	6.54017e-05	1.29152	0.00326133	CG3436	NA && PF00400:WD domain, G-beta repeat
FBgn0031263	0.585664	1.80527e-06	1.9474	8.79e-12	Tspo	NA && PF03073:TspO/MBR family
FBgn0031287	0.75109	0.0102995	1.37942	0.00414846	CG4291	NA && PF06220:U1 zinc finger|PF00397:WW domain
FBgn0031298	0.763642	4.81581e-07	1.29874	1.04e-05	Atg4a	NA && PF03416:Peptidase family C54|PF00069:Protein kinase domain
FBgn0031321	0.665866	0.00748922	1.5809	0.00100932	Tgt	NA && PF01702:Queuine tRNA-ribosyltransferase
FBgn0031381	0.618697	1.31033e-20	1.61117	1.45e-23	Npc2a	NA && PF02221:ML domain
FBgn0031437	0.540708	1.52191e-07	2.00865	8.57e-12	Arpc5	NA && PF04699:ARP2/3 complex 16 kDa subunit (p16-Arc)
FBgn0031505	0.622406	2.67733e-15	1.46257	5.99e-08	ND-B14.5B	NA && PF06374:NADH-ubiquinone oxidoreductase subunit b14.5b (NDUFC2)
FBgn0031558	0.687006	3.75805e-05	1.9352	1.67e-18	CG16704	NA && PF00014:Kunitz/Bovine pancreatic trypsin inhibitor domain
FBgn0031560	0.717425	4.53375e-05	1.32924	0.00043532	CG16713	NA && PF00014:Kunitz/Bovine pancreatic trypsin inhibitor domain
FBgn0031561	0.750587	1.45252e-06	1.30873	0.00026241	IM33	NA && PF00014:Kunitz/Bovine pancreatic trypsin inhibitor domain
FBgn0031562	0.766827	0.010638	1.56578	1.37e-05	CG3604	NA && PF00014:Kunitz/Bovine pancreatic trypsin inhibitor domain
FBgn0031563	0.594451	3.00755e-15	1.24348	0.00218443	CG10031	NA && PF00014:Kunitz/Bovine pancreatic trypsin inhibitor domain
FBgn0031603	0.628694	0.00356142	1.54037	0.00604118	CG15432	NA && PF08555:Eukaryotic family of unknown function (DUF1754)
FBgn0031660	0.77491	5.40598e-05	1.20586	0.00106908	mRpL28	NA && -
FBgn0031663	0.67985	0.000283026	1.41924	0.00220689	CG8891	NA && PF01725:Ham1 family
FBgn0031689	0.595913	2.98202e-15	1.61565	7.49e-14	Cyp28d1	NA && PF00067:Cytochrome P450
FBgn0031703	0.766063	2.5653e-05	1.48778	3.21e-09	CG12512	NA && PF00501:AMP-binding enzyme|PF13193:AMP-binding enzyme C-terminal domain
FBgn0031739	0.733379	0.00668865	1.49537	0.000723126	CG14005	NA && -
FBgn0031771	0.833127	1.50045e-05	1.26889	1.66e-07	ND-51	NA && PF10531:SLBB domain|PF01512:Respiratory-chain NADH dehydrogenase 51 Kd subunit|PF10589:NADH-ubiquinone oxidoreductase-F iron-sulfur binding region
FBgn0031775	0.754886	5.21443e-06	1.64794	2.24e-16	CG9150	NA && PF00106:short chain dehydrogenase
FBgn0031800	0.679033	2.67172e-07	1.4861	2.5e-08	CG9497	NA && PF02958:Ecdysteroid kinase
FBgn0031801	0.539824	9.52267e-13	4.03082	9.35e-62	CG9498	NA && PF02958:Ecdysteroid kinase
FBgn0031824	0.642319	1.94815e-07	1.6323	6.38e-07	CG9547	NA && PF00441:Acyl-CoA dehydrogenase, C-terminal domain|PF02771:Acyl-CoA dehydrogenase, N-terminal domain|PF02770:Acyl-CoA dehydrogenase, middle domain
FBgn0031865	0.653819	0.000477938	1.46075	0.000787096	Nha1	NA && PF00999:Sodium/hydrogen exchanger family
FBgn0031881	0.772746	0.00437822	1.3045	0.0051682	MME1	NA && PF00153:Mitochondrial carrier protein
FBgn0031973	0.754394	7.55768e-05	1.56331	7.77e-06	Spn28Dc	NA && PF00079:Serpin (serine protease inhibitor)
FBgn0031980	0.353517	8.85231e-86	2.66255	7.91e-52	RpL36A	NA && PF00935:Ribosomal protein L44
FBgn0032000	0.761739	0.000245155	1.30484	0.00033764	CG8372	NA && PF05608:Protein of unknown function (DUF778)
FBgn0032139	0.708844	1.09596e-06	1.26052	0.00176587	CG13116	NA && -
FBgn0032140	0.648611	1.34769e-10	1.55863	1.11e-08	CG13117	NA && -
FBgn0032181	0.765006	0.0113057	1.7543	1.4e-09	CG13133	NA && PF00011:Hsp20/alpha crystallin family
FBgn0032281	0.0725146	5.81409e-42	7.4977	2.86e-20	CG17107	NA && -
FBgn0032283	0.656956	5.46568e-12	1.55161	5.71e-11	CG7296	NA && -
FBgn0032285	0.414113	6.21915e-57	2.60202	7.77e-47	CG17108	NA && -
FBgn0032350	0.591271	7.98605e-20	1.44922	3.24e-07	CG6287	NA && PF00389:D-isomer specific 2-hydroxyacid dehydrogenase, catalytic domain|PF02826:D-isomer specific 2-hydroxyacid dehydrogenase, NAD binding domain
FBgn0032358	0.692768	8.18681e-07	1.24473	0.00221076	Ppt2	NA && PF02089:Palmitoyl protein thioesterase
FBgn0032382	0.829522	0.000127554	1.72393	2.34e-26	Mal-B2	NA && PF00128:Alpha amylase, catalytic domain
FBgn0032454	0.835112	0.00397716	1.24443	0.00047485	CG5787	NA && -
FBgn0032472	0.569447	9.68458e-24	1.43508	3.31e-07	CG9928	NA && -
FBgn0032482	0.835859	2.47625e-05	1.38421	9.1e-13	Pect	NA && PF01467:Cytidylyltransferase-like
FBgn0032507	0.381416	1.43235e-34	1.4489	2.86e-05	CG9377	NA && PF00089:Trypsin
FBgn0032726	0.364731	7.1761e-42	1.98113	9.42e-13	CG10621	NA && PF02574:Homocysteine S-methyltransferase
FBgn0032729	0.650769	6.84324e-12	1.37489	7.66e-06	L2HGDH	NA && PF01266:FAD dependent oxidoreductase
FBgn0032731	0.7772	3.83315e-07	1.19966	0.000461994	Swip-1	NA && PF13499:EF-hand domain pair
FBgn0032753	0.76698	0.00103604	1.35073	0.00077007	CG17572	NA && PF00089:Trypsin
FBgn0032772	0.72878	0.00576912	1.3747	0.0026166	CG17350	NA && -
FBgn0032781	0.706947	2.07023e-05	1.44285	4.46e-06	RtcB	NA && PF01139:tRNA-splicing ligase RtcB
FBgn0032782	0.690545	4.51783e-08	1.46035	8.25e-07	Rab9	NA && PF00071:Ras family
FBgn0032889	0.632491	3.22638e-10	1.26138	0.00463125	CG9331	NA && PF02826:D-isomer specific 2-hydroxyacid dehydrogenase, NAD binding domain|PF00389:D-isomer specific 2-hydroxyacid dehydrogenase, catalytic domain
FBgn0032987	0.818473	1.56936e-05	1.17788	0.00622845	RpL21	NA && PF01157:Ribosomal protein L21e
FBgn0033093	0.564736	9.84115e-16	1.43503	4e-05	CG3270	NA && PF01266:FAD dependent oxidoreductase
FBgn0033183	0.731206	2.54765e-07	1.33082	8.21e-06	CG1620	NA && PF01448:ELM2 domain
FBgn0033209	0.645338	2.21123e-07	1.83872	2.92e-11	CG12107	NA && PF07019:Rab5-interacting protein (Rab5ip)
FBgn0033289	0.403175	2.03211e-22	1.61093	4.47e-05	CG2121	NA && PF05978:Ion channel regulatory protein UNC-93
FBgn0033317	0.776862	0.00128795	1.25937	0.00364351	CG8635	NA && PF16543:DRG Family Regulatory Proteins, Tma46|PF00642:Zinc finger C-x8-C-x5-C-x3-H type (and similar)
FBgn0033320	0.687828	1.00805e-09	1.29257	0.000447107	CG8586	NA && PF00089:Trypsin
FBgn0033321	0.578517	1.76499e-11	1.40028	9.66e-05	CG8738	NA && PF00089:Trypsin
FBgn0033356	0.78438	1.68669e-05	1.23472	0.000388877	CG8229	NA && -
FBgn0033357	0.570351	1.6539e-09	1.88337	1.18e-11	Tom7	NA && PF08038:TOM7 family
FBgn0033377	0.661064	7.08894e-11	1.22022	0.00162045	CG8073	NA && PF02879:Phosphoglucomutase/phosphomannomutase, alpha/beta/alpha domain II|PF02880:Phosphoglucomutase/phosphomannomutase, alpha/beta/alpha domain III|PF02878:Phosphoglucomutase/phosphomannomutase, alpha/beta/alpha domain I|PF00408:Phosphoglucomutase/phosphomannomutase, C-terminal domain
FBgn0033413	0.855734	0.00395155	1.20847	0.000336731	prel	NA && PF04707:PRELI-like family
FBgn0033431	0.629411	4.60661e-08	1.30182	0.00747078	CG1827	NA && PF01112:Asparaginase
FBgn0033465	0.836853	0.00377002	1.27107	6.31e-05	Etf-QO	NA && PF05187:Electron transfer flavoprotein-ubiquinone oxidoreductase, 4Fe-4S|PF13450:NAD(P)-binding Rossmann-like domain
FBgn0033518	0.58347	9.26402e-07	1.79716	1.54e-12	Prx2540-2	NA && PF10417:C-terminal domain of 1-Cys peroxiredoxin|PF00578:AhpC/TSA family
FBgn0033520	0.622482	0.00338704	1.72713	0.00388903	Prx2540-1	NA && PF10417:C-terminal domain of 1-Cys peroxiredoxin|PF00578:AhpC/TSA family
FBgn0033521	0.730519	0.00150727	1.74684	1.89e-09	CG12896	NA && PF00578:AhpC/TSA family|PF10417:C-terminal domain of 1-Cys peroxiredoxin
FBgn0033543	0.681799	9.79401e-07	1.4179	2.63e-07	CG12338	NA && PF01266:FAD dependent oxidoreductase
FBgn0033593	0.554441	4.01863e-22	1.72795	1.13e-17	Listericin	NA && -
FBgn0033624	0.737915	9.29334e-09	1.34119	1.61e-06	CG12384	NA && PF15228:Death-associated protein
FBgn0033735	0.684093	4.13426e-05	1.48451	3.93e-05	CG8525	NA && PF01791:DeoC/LacD family aldolase
FBgn0033761	0.660527	3.06436e-07	1.2687	0.00590821	CG8778	NA && PF00378:Enoyl-CoA hydratase/isomerase
FBgn0033762	0.768979	5.73869e-07	1.21221	0.000666208	ZnT49B	NA && PF01545:Cation efflux family
FBgn0033842	0.764585	0.0102642	1.37423	0.00158068	cbc	NA && PF06807:Pre-mRNA cleavage complex II protein Clp1|PF16575:mRNA cleavage and polyadenylation factor CLP1 P-loop|PF16573:N-terminal beta-sandwich domain of polyadenylation factor
FBgn0033879	0.667522	1.10388e-15	1.31346	3.4e-05	Echs1	NA && PF00378:Enoyl-CoA hydratase/isomerase
FBgn0033883	0.802294	0.000290942	1.23377	0.00720246	CG16935	NA && PF00107:Zinc-binding dehydrogenase|PF16884:N-terminal domain of oxidoreductase
FBgn0033926	0.838236	8.12175e-05	1.16135	0.00493421	Arc1	NA && -
FBgn0033927	0.454861	8.31193e-26	1.39627	1.3e-07	CR10102	NA && -
FBgn0033961	0.554348	2.00141e-15	1.71591	5.12e-13	ND-B15	NA && PF07225:NADH-ubiquinone oxidoreductase B15 subunit (NDUFB4)
FBgn0033972	0.650758	2.63307e-08	1.51766	1.04e-07	Ciao1	NA && PF00400:WD domain, G-beta repeat
FBgn0033978	0.57009	2.88202e-18	1.30884	0.00012476	Cyp6a23	NA && PF00067:Cytochrome P450
FBgn0033980	0.775488	2.14087e-07	1.18634	0.00298746	Cyp6a20	NA && PF00067:Cytochrome P450
FBgn0033981	0.552445	6.907e-17	1.45585	5.85e-06	Cyp6a21	NA && PF00067:Cytochrome P450
FBgn0034010	0.38837	1.62883e-05	2.65291	3.35e-06	CG8157	NA && -
FBgn0034035	0.682397	0.000194673	1.41853	0.00168373	CG8207	NA && PF00483:Nucleotidyl transferase|PF00132:Bacterial transferase hexapeptide (six repeats)
FBgn0034067	0.805636	0.000211197	1.23409	0.00167561	CG8399	NA && PF03351:DOMON domain|PF02014:Reeler domain
FBgn0034069	0.701573	0.00244282	1.54645	4.38e-05	CG8401	NA && PF15882:Domain of unknown function (DUF4735)
FBgn0034229	0.595418	2.7055e-22	1.35086	0.000684155	CG4847	NA && PF08246:Cathepsin propeptide inhibitor domain (I29)|PF00112:Papain family cysteine protease
FBgn0034242	0.725007	0.00017072	1.34024	0.000510217	CG14480	NA && PF00505:HMG (high mobility group) box|PF10187:N-terminal domain of NEFA-interacting nuclear protein NIP30
FBgn0034276	0.649658	6.10814e-06	1.63621	4.85e-07	Sardh	NA && PF16350:FAD dependent oxidoreductase central domain|PF01571:Aminomethyltransferase folate-binding domain|PF08669:Glycine cleavage T-protein C-terminal barrel domain|PF01266:FAD dependent oxidoreductase
FBgn0034331	0.439451	5.37048e-45	1.5065	8.62e-13	CG15067	NA && PF08194:DIM protein
FBgn0034335	0.367218	2.02273e-68	1.30791	0.000173237	GstE1	NA && PF13417:Glutathione S-transferase, N-terminal domain|PF00043:Glutathione S-transferase, C-terminal domain
FBgn0034405	0.670652	1.75341e-17	1.5681	9.51e-14	Jheh2	NA && PF06441:Epoxide hydrolase N terminus
FBgn0034451	0.764826	0.00461345	1.30676	0.0066406	TBCB	NA && PF01302:CAP-Gly domain|PF14560:Ubiquitin-like domain
FBgn0034468	0.376924	1.82518e-14	2.07452	2.64e-07	Obp56a	NA && PF01395:PBP/GOBP family
FBgn0034470	0.729148	2.42185e-09	1.2279	0.00114383	Obp56d	NA && PF01395:PBP/GOBP family
FBgn0034576	0.757546	5.26378e-08	1.24698	0.000765469	ND-B14.7	NA && -
FBgn0034598	0.872923	0.00503635	1.18199	0.0010236	CG4266	NA && PF04818:RNA polymerase II-binding domain.|PF00076:RNA recognition motif. (a.k.a. RRM, RBD, or RNP domain)
FBgn0034605	0.682724	1.70928e-11	1.18	0.00492477	CG15661	NA && PF00201:UDP-glucoronosyl and UDP-glucosyl transferase
FBgn0034622	0.440804	9.6005e-11	1.42671	0.00620143	CG15666	NA && PF14727:PTHB1 N-terminus|PF14728:PTHB1 C-terminus
FBgn0034645	0.469266	3.39291e-28	1.93468	6.93e-19	ND-B12	NA && PF08122:NADH-ubiquinone oxidoreductase B12 subunit family
FBgn0034733	0.706927	9.9881e-08	1.32124	0.000352448	CG4752	NA && PF05378:Hydantoinase/oxoprolinase N-terminal region|PF02538:Hydantoinase B/oxoprolinase|PF01968:Hydantoinase/oxoprolinase
FBgn0034761	0.691602	1.00866e-10	1.19313	0.00299242	CG4250	NA && PF10601:LITAF-like zinc ribbon domain
FBgn0034766	0.475668	0.000492355	2.33259	6.01e-07	Obp59a	NA && PF01395:PBP/GOBP family
FBgn0034792	0.860477	0.00794755	1.27072	1.82e-05	YME1L	NA && PF00004:ATPase family associated with various cellular activities (AAA)|PF01434:Peptidase family M41
FBgn0034793	0.664442	4.03571e-08	1.68368	7.88e-14	asrij	NA && PF07051:Ovarian carcinoma immunoreactive antigen (OCIA)
FBgn0034887	0.764497	1.12243e-06	1.22769	0.000438523	St1	NA && PF00685:Sulfotransferase domain
FBgn0034902	0.586539	8.47396e-13	1.46872	8.46e-07	CG5532	NA && PF03647:Transmembrane proteins 14C
FBgn0034925	0.713975	0.000714767	1.37633	0.00130399	CG5339	NA && PF05219:DREV methyltransferase
FBgn0034936	0.789002	0.00121001	1.30459	8.69e-05	CG2970	NA && PF01145:SPFH domain / Band 7 family|PF16200:C-terminal region of band_7
FBgn0034985	0.818066	6.63852e-06	1.18554	0.000761249	CG3328	NA && PF05224:NDT80 / PhoG like DNA-binding family|PF13887:Myelin gene regulatory factor -C-terminal domain 1|PF13884:Chaperone of endosialidase
FBgn0034986	0.699369	0.00082867	1.42556	0.00133307	mRpS17	NA && PF00366:Ribosomal protein S17
FBgn0035046	0.674731	5.52635e-07	1.45559	4.45e-06	ND-19	NA && PF06747:CHCH domain
FBgn0035082	0.775001	0.00189979	1.29267	0.00535282	CG2811	NA && PF06094:Gamma-glutamyl cyclotransferase, AIG2-like
FBgn0035083	0.723755	1.65042e-05	1.45995	1.7e-07	Tina-1	NA && PF06094:Gamma-glutamyl cyclotransferase, AIG2-like
FBgn0035186	0.778397	0.00149095	1.26422	0.00693958	CG13912	NA && -
FBgn0035189	0.220192	2.00091e-25	2.39314	1.52e-05	CG9119	NA && PF08925:Domain of Unknown Function (DUF1907)
FBgn0035207	0.643866	1.08008e-28	1.23865	2.16e-06	Herc4	NA && PF00632:HECT-domain (ubiquitin-transferase)|PF00415:Regulator of chromosome condensation (RCC1) repeat
FBgn0035210	0.48074	0.00961345	2.06955	0.00647313	msd5	NA && -
FBgn0035271	0.600004	0.00212861	1.57769	0.00551086	CG2021	NA && PF01423:LSM domain
FBgn0035294	0.780223	0.00231535	1.3184	0.00072203	Mfap1	NA && PF06991:Microfibril-associated/Pre-mRNA processing
FBgn0035323	0.323188	2.08562e-10	3.10064	2.82e-10	CG13807	NA && PF15320:mRNA cap methylation, RNMT-activating mini protein
FBgn0035520	0.763817	0.00913993	1.32708	0.00248775	CG11586	NA && PF12171:Zinc-finger double-stranded RNA-binding
FBgn0035521	0.804277	0.00321274	1.2817	0.00126795	VhaM9.7-a	NA && PF05493:ATP synthase subunit H
FBgn0035529	0.662654	9.62257e-05	1.4119	0.00121389	Fdx2	NA && PF00111:2Fe-2S iron-sulfur cluster binding domain
FBgn0035806	0.763222	4.16884e-05	1.37655	0.000941074	PGRP-SD	NA && PF01510:N-acetylmuramoyl-L-alanine amidase
FBgn0035825	0.752443	0.0026788	1.29335	0.00119261	CG8111	NA && PF07787:Protein of unknown function (DUF1625)
FBgn0036020	0.69075	0.000106533	1.50111	2e-05	CG8336	NA && PF00160:Cyclophilin type peptidyl-prolyl cis-trans isomerase/CLD|PF13414:TPR repeat
FBgn0036030	0.823252	0.000291013	1.39917	2.54e-09	CG6767	NA && PF14572:Phosphoribosyl synthetase-associated domain|PF13793:N-terminal domain of ribose phosphate pyrophosphokinase
FBgn0036135	0.749394	0.00295863	1.30945	0.00692487	mRpL2	NA && PF00181:Ribosomal Proteins L2, RNA binding domain|PF03947:Ribosomal Proteins L2, C-terminal domain
FBgn0036199	0.820224	0.00151201	1.27916	8.32e-05	Bmcp	NA && PF00153:Mitochondrial carrier protein
FBgn0036298	0.788169	0.0037666	1.26577	0.00345667	nst	NA && PF00408:Phosphoglucomutase/phosphomannomutase, C-terminal domain|PF02878:Phosphoglucomutase/phosphomannomutase, alpha/beta/alpha domain I
FBgn0036395	0.450939	0.000480157	1.98554	0.00256182	CG17361	NA && PF07776:Zinc-finger associated domain (zf-AD)
FBgn0036406	0.593583	0.00244313	1.6707	0.0038817	CG13484	NA && PF15502:M-phase-specific PLK1-interacting protein
FBgn0036449	0.714244	6.44726e-13	1.32752	1.95e-09	bmm	NA && PF01734:Patatin-like phospholipase
FBgn0036450	0.776212	0.00156531	1.30727	0.00188728	Tdrd3	NA && PF06003:Survival motor neuron protein (SMN)|PF00627:UBA/TS-N domain|PF08585:RecQ mediated genome instability protein
FBgn0036488	0.697088	0.000686948	1.46267	0.000636956	CG6878	NA && PF10247:Reactive mitochondrial oxygen species modulator 1
FBgn0036560	0.806023	4.07513e-05	1.17714	0.00422421	CG5895	NA && -
FBgn0036589	0.573019	0.00400475	1.95086	0.000421941	CG13067	NA && -
FBgn0036597	0.315046	2.7627e-30	2.61532	1.43e-15	CG4962	NA && -
FBgn0036619	0.750617	2.7317e-07	1.37027	1.66e-06	Cpr72Ec	NA && PF00379:Insect cuticle protein
FBgn0036691	0.684729	0.0039768	1.48512	0.00331646	beg	NA && PF00698:Acyl transferase domain
FBgn0036698	0.639843	1.88221e-12	1.40654	3.62e-05	CG7724	NA && PF01073:3-beta hydroxysteroid dehydrogenase/isomerase family
FBgn0036726	0.734834	4.2421e-09	1.33036	4.29e-07	QIL1	NA && PF15884:Protein QIL1
FBgn0036733	0.703079	0.00070067	1.45567	0.00032851	U4-U6-60K	NA && PF00400:WD domain, G-beta repeat|PF08799:pre-mRNA processing factor 4 (PRP4) like
FBgn0036762	0.833839	0.000171367	1.18602	0.00077133	CG7430	NA && PF02852:Pyridine nucleotide-disulphide oxidoreductase, dimerisation domain|PF07992:Pyridine nucleotide-disulphide oxidoreductase
FBgn0036774	0.66997	5.46638e-05	1.56682	3.53e-06	mRpS26	NA && PF14943:Mitochondrial ribosome subunit S26
FBgn0036824	0.561356	1.1045e-23	1.33338	0.000446619	CG3902	NA && PF00441:Acyl-CoA dehydrogenase, C-terminal domain|PF02770:Acyl-CoA dehydrogenase, middle domain|PF02771:Acyl-CoA dehydrogenase, N-terminal domain
FBgn0036825	0.708989	8.26488e-13	1.28335	1.35e-05	RpL26	NA && PF00467:KOW motif|PF16906:Ribosomal proteins L26 eukaryotic, L24P archaeal
FBgn0036835	0.358254	0.000395037	2.08208	6.56e-09	CG14075	NA && -
FBgn0036910	0.716559	1.18241e-09	1.27504	0.0016468	Cyp305a1	NA && PF00067:Cytochrome P450
FBgn0036945	0.534252	7.64822e-06	1.58946	0.00668522	Ssk	NA && -
FBgn0036964	0.726522	0.00491566	1.40369	0.00248835	FRG1	NA && PF06229:FRG1-like domain
FBgn0036986	0.731489	1.32784e-05	1.40041	1.64e-06	CG5282	NA && PF01244:Membrane dipeptidase (Peptidase family M19)
FBgn0036992	0.5928	2.28208e-19	1.79488	2.51e-26	CG11796	NA && PF00903:Glyoxalase/Bleomycin resistance protein/Dioxygenase superfamily|PF13669:Glyoxalase/Bleomycin resistance protein/Dioxygenase superfamily
FBgn0036997	0.719393	1.05437e-06	1.77553	7.66e-16	CG5955	NA && PF01370:NAD dependent epimerase/dehydratase family
FBgn0037024	0.803729	0.000393346	1.24052	0.0040925	tzn	NA && PF16123:Hydroxyacylglutathione hydrolase C-terminus|PF00753:Metallo-beta-lactamase superfamily
FBgn0037051	0.806047	1.10863e-05	1.19082	0.000588885	CG10565	NA && PF00226:DnaJ domain|PF16717:Ribosome-associated complex head domain|PF00249:Myb-like DNA-binding domain
FBgn0037057	0.684095	4.50279e-09	1.51583	3.26e-08	CG10512	NA && PF02615:Malate/L-lactate dehydrogenase
FBgn0037063	0.726236	1.99021e-10	1.24143	0.000101346	CG9391	NA && PF00459:Inositol monophosphatase family
FBgn0037090	0.609137	1.11164e-13	1.35083	9.28e-05	Est-Q	NA && PF00135:Carboxylesterase family
FBgn0037110	0.639589	1.4092e-06	1.31382	0.00541742	ORMDL	NA && PF04061:ORMDL family
FBgn0037135	0.751223	4.46483e-11	1.18103	0.00296123	CG7414	NA && PF08662:Eukaryotic translation initiation factor eIF2A
FBgn0037156	0.663711	0.00100349	1.49507	0.00121715	CG11523	NA && PF05303:Protein of unknown function (DUF727)
FBgn0037166	0.642827	8.9562e-21	1.30614	0.000105598	CG11426	NA && PF01569:PAP2 superfamily
FBgn0037186	0.70359	0.00013311	1.52519	4.3e-07	CG11241	NA && PF00202:Aminotransferase class-III
FBgn0037199	0.804604	0.000277672	1.25406	0.00081588	CG11137	NA && PF06417:Protein of unknown function (DUF1077)
FBgn0037249	0.8905	0.00513354	1.13875	0.00327221	eIF3a	NA && PF01399:PCI domain
FBgn0037293	0.810711	0.00416254	1.34075	0.000121661	CG12007	NA && PF01239:Protein prenyltransferase alpha subunit repeat
FBgn0037298	0.643953	2.07707e-19	1.24892	0.00658345	CG2604	NA && PF03435:Saccharopine dehydrogenase NADP binding domain
FBgn0037328	0.699646	1.98467e-16	1.33939	2.72e-09	RpL35A	NA && PF01247:Ribosomal protein L35Ae
FBgn0037329	0.828451	0.00389062	1.29139	8.73e-05	POLDIP2	NA && PF04379:Protein of unknown function (DUF525)
FBgn0037341	0.834017	0.0016099	1.17468	0.00712359	CG12746	NA && PF01569:PAP2 superfamily
FBgn0037387	0.732651	4.04542e-13	1.24577	1.08e-05	CG1213	NA && PF00083:Sugar (and other) transporter
FBgn0037391	0.851113	0.00325915	1.17704	0.00667383	CG2017	NA && PF00009:Elongation factor Tu GTP binding domain
FBgn0037513	0.777058	0.000254999	1.20309	0.00765794	pyd3	NA && PF00795:Carbon-nitrogen hydrolase
FBgn0037515	0.830508	0.000414227	1.21419	0.000353289	Sp7	NA && PF12032:Regulatory CLIP domain of proteinases|PF00089:Trypsin
FBgn0037653	0.751403	0.000176564	1.33467	5.05e-05	CG11982	NA && PF13639:Ring finger domain|PF14369:zinc-ribbon
FBgn0037678	0.343341	0.000428459	2.22222	0.0073343	CG16749	NA && PF00089:Trypsin
FBgn0037686	0.69334	9.35188e-15	1.37316	3.54e-09	RpL34b	NA && PF01199:Ribosomal protein L34e
FBgn0037697	0.661846	1.03234e-14	1.352	1.52e-07	GstZ2	NA && PF13417:Glutathione S-transferase, N-terminal domain
FBgn0037727	0.659955	5.55003e-06	1.42427	0.000269684	CG8358	NA && PF01431:Peptidase family M13|PF05649:Peptidase family M13
FBgn0037801	0.514617	1.11212e-11	1.71595	8.55e-06	CG3999	NA && PF02347:Glycine cleavage system P-protein
FBgn0037873	0.698744	4.47613e-12	1.35747	6.33e-06	SdhC	NA && PF01127:Succinate dehydrogenase/Fumarate reductase transmembrane subunit
FBgn0037881	0.845902	0.00693214	1.23051	0.00083241	GCC88	NA && PF01465:GRIP domain
FBgn0037899	0.734093	1.80813e-09	1.52604	9e-14	RpL24-like	NA && PF01246:Ribosomal protein L24e
FBgn0037906	0.722208	0.00204668	1.42625	1.98e-06	PGRP-LB	NA && PF01510:N-acetylmuramoyl-L-alanine amidase
FBgn0037913	0.579667	4.10484e-18	1.35161	8.46e-06	fabp	NA && PF00061:Lipocalin / cytosolic fatty-acid binding protein family|PF00153:Mitochondrial carrier protein
FBgn0038080	0.556932	3.69797e-06	1.83702	3.31e-06	CG12279	NA && PF00581:Rhodanese-like domain|PF00476:DNA polymerase family A
FBgn0038105	0.814435	0.00152024	1.23586	0.00526911	yellow-f2	NA && PF03022:Major royal jelly protein
FBgn0038145	0.838139	2.53328e-05	1.23897	1.12e-06	Droj2	NA && PF00226:DnaJ domain|PF00684:DnaJ central domain|PF01556:DnaJ C terminal domain
FBgn0038160	0.453529	5.83795e-36	2.15326	2.43e-27	CG9759	NA && -
FBgn0038172	0.696994	9.65615e-09	1.23894	0.00133437	Adgf-D	NA && PF08451:Adenosine/AMP deaminase N-terminal|PF00962:Adenosine/AMP deaminase
FBgn0038194	0.71937	1.33801e-10	1.43511	1.51e-10	Cyp6d5	NA && PF00067:Cytochrome P450
FBgn0038243	0.677118	4.13326e-07	1.47853	1.14e-06	CG8066	NA && PF00031:Cystatin domain
FBgn0038257	0.534621	1.54463e-13	1.86835	5.29e-11	smp-30	NA && PF08450:SMP-30/Gluconolaconase/LRE-like region
FBgn0038321	0.788748	8.78036e-07	1.20469	0.000950098	CG6218	NA && PF01869:BadF/BadG/BcrA/BcrD ATPase family
FBgn0038326	0.735998	8.12265e-05	1.30818	0.000465752	CG5044	NA && PF16113:Enoyl-CoA hydratase/isomerase
FBgn0038349	0.78307	1.99308e-09	1.20743	0.000187897	AOX3	NA && PF00941:FAD binding domain in molybdopterin dehydrogenase|PF03450:CO dehydrogenase flavoprotein C-terminal domain|PF01315:Aldehyde oxidase and xanthine dehydrogenase, a/b hammerhead domain|PF02738:Molybdopterin-binding domain of aldehyde dehydrogenase|PF01799:[2Fe-2S] binding domain
FBgn0038360	0.732344	0.000134421	1.36807	0.000369271	CG9590	NA && PF05334:Protein of unknown function (DUF719)
FBgn0038400	0.850455	0.000644067	1.18464	0.000260232	CG5903	NA && PF00089:Trypsin|PF09769:Apolipoprotein O
FBgn0038454	0.61868	0.000394929	1.43709	0.0076172	CG10324	NA && PF12656:DExH-box splicing factor binding site
FBgn0038460	0.741301	0.000634291	1.3751	0.000210007	CG18622	NA && -
FBgn0038467	0.493209	7.72974e-29	2.00403	1.9e-20	AdSL	NA && PF10397:Adenylosuccinate lyase C-terminus|PF00206:Lyase
FBgn0038525	0.208297	6.18101e-33	2.31536	2.64e-06	CG14329	NA && -
FBgn0038533	0.772451	0.00210087	1.37419	8.16e-05	CG7523	NA && PF14802:TMEM192 family
FBgn0038617	0.84852	0.00540335	1.20561	0.00140768	CG12333	NA && -
FBgn0038675	0.570467	2.29656e-06	1.92327	3.62e-08	CG6013	NA && PF06244:Protein of unknown function (DUF1014)
FBgn0038681	0.632827	1.23681e-12	1.37769	1.97e-05	Cyp12a4	NA && PF00067:Cytochrome P450
FBgn0038732	0.664029	0.0013842	1.39981	0.0018913	CG11391	NA && PF00501:AMP-binding enzyme|PF13193:AMP-binding enzyme C-terminal domain
FBgn0038733	0.870516	0.00139182	1.1434	0.00648815	CG11407	NA && PF00501:AMP-binding enzyme|PF13193:AMP-binding enzyme C-terminal domain
FBgn0038818	0.73291	8.77117e-13	1.36204	2.04e-07	Nep4	NA && PF01431:Peptidase family M13|PF05649:Peptidase family M13
FBgn0038834	0.74422	1.10845e-10	1.41976	1.9e-11	RpS30	NA && PF04758:Ribosomal protein S30
FBgn0038846	0.344658	1.16056e-14	1.73801	0.000500311	CG5697	NA && PF16028:Solute carrier family 3 member 2 N-terminus
FBgn0038858	0.650574	3.22177e-13	1.47129	1.75e-07	CG5793	NA && PF01557:Fumarylacetoacetate (FAA) hydrolase family
FBgn0038861	0.72533	0.00276119	1.39777	0.00303402	CG7009	NA && PF01728:FtsJ-like methyltransferase
FBgn0038868	0.670264	3.66342e-08	1.41641	1.25e-05	CG5862	NA && PF09756:DDRGK domain
FBgn0038946	0.720141	2.12612e-11	1.282	0.000726518	rdhB	NA && PF00106:short chain dehydrogenase
FBgn0038957	0.751093	0.00700888	1.49901	0.000123013	CG7059	NA && PF00300:Histidine phosphatase superfamily (branch 1)
FBgn0039102	0.577853	1.15159e-24	1.36064	3.61e-08	SPE	NA && PF12032:Regulatory CLIP domain of proteinases|PF00089:Trypsin
FBgn0039204	0.76149	0.000384813	1.32902	0.000133947	CG6607	NA && PF10205:Predicted coiled-coil domain-containing protein|PF10212:Predicted coiled-coil domain-containing protein
FBgn0039218	0.731034	0.00681078	1.43055	0.00112383	Rpb10	NA && PF01194:RNA polymerases N / 8 kDa subunit
FBgn0039241	0.571046	2.36465e-19	2.21754	1.67e-44	CG11089	NA && PF02142:MGS-like domain|PF01808:AICARFT/IMPCHase bienzyme
FBgn0039298	0.711866	1.06507e-11	1.50374	1.8e-13	to	NA && PF06585:Haemolymph juvenile hormone binding protein (JHBP)
FBgn0039305	0.258627	6.98238e-15	3.31114	3.2e-12	CG11858	NA && PF13616:PPIC-type PPIASE domain
FBgn0039324	0.836415	0.00783091	1.23295	0.000978029	CG10553	NA && PF02958:Ecdysteroid kinase
FBgn0039325	0.819319	0.000263706	1.37548	1.78e-07	CG10560	NA && PF02958:Ecdysteroid kinase
FBgn0039349	0.791326	1.62017e-07	1.22228	0.00092494	Ssadh	NA && PF00171:Aldehyde dehydrogenase family
FBgn0039525	0.703326	3.61509e-06	1.30943	0.000210855	CG5646	NA && PF00153:Mitochondrial carrier protein
FBgn0039629	0.712507	5.31462e-05	1.47274	1.4e-05	CG11842	NA && PF00089:Trypsin
FBgn0039682	0.729297	2.69335e-07	1.3296	0.000459737	Obp99c	NA && PF01395:PBP/GOBP family
FBgn0039698	0.68171	1.05186e-05	1.36497	9.18e-05	CG7789	NA && PF00459:Inositol monophosphatase family
FBgn0039711	0.708231	0.00937453	1.61148	0.000191907	CG7824	NA && PF16012:Domain of unknown function (DUF4780)
FBgn0039713	0.813796	7.05024e-07	1.16979	0.00329792	RpS8	NA && PF01201:Ribosomal protein S8e
FBgn0039722	0.717681	4.95564e-08	1.79137	2.7e-20	Capa	NA && -
FBgn0039726	0.624425	1.69221e-08	1.50717	1.22e-06	eIF2Balpha	NA && PF01008:Initiation factor 2 subunit family
FBgn0039730	0.708143	2.60807e-06	1.49996	4.9e-08	CG7903	NA && PF00076:RNA recognition motif. (a.k.a. RRM, RBD, or RNP domain)
FBgn0039766	0.625513	0.00173481	1.57633	0.0027315	CG15536	NA && -
FBgn0039776	0.799494	0.000159552	1.21529	0.000975251	PH4alphaEFB	NA && PF08336:Prolyl 4-Hydroxylase alpha-subunit, N-terminal region|PF03171:2OG-Fe(II) oxygenase superfamily
FBgn0039849	0.818503	0.00954557	1.3166	0.000294973	CG11334	NA && PF01008:Initiation factor 2 subunit family
FBgn0039859	0.500156	0.00320559	2.11868	0.00110347	CG11539	NA && PF13302:Acetyltransferase (GNAT) domain
FBgn0039877	0.781329	0.00174963	1.36177	1.93e-05	Mccc1	NA && PF00289:Carbamoyl-phosphate synthase L chain, N-terminal domain|PF00364:Biotin-requiring enzyme|PF02785:Biotin carboxylase C-terminal domain|PF02786:Carbamoyl-phosphate synthase L chain, ATP binding domain
FBgn0040064	0.824141	0.00126412	1.40167	2.24e-07	yip2	NA && PF00108:Thiolase, N-terminal domain|PF02803:Thiolase, C-terminal domain
FBgn0040074	0.722423	4.66966e-08	1.32863	0.00223497	retinin	NA && PF04527:Drosophila Retinin like protein
FBgn0040211	0.628854	5.47408e-11	1.96057	4.97e-20	hgo	NA && PF04209:homogentisate 1,2-dioxygenase
FBgn0040237	0.80986	0.0025088	1.30721	9.5e-05	bor	NA && PF00004:ATPase family associated with various cellular activities (AAA)|PF12037:Domain of unknown function (DUF3523)
FBgn0040319	0.862515	0.000555004	1.13134	0.00555165	Gclc	NA && PF03074:Glutamate-cysteine ligase
FBgn0040382	0.812905	1.98171e-08	1.19008	0.000349645	CG5273	NA && PF16072:Domain of unknown function (DUF4813)
FBgn0040383	0.734085	7.94303e-07	1.43775	6.38e-08	CG5254	NA && PF00153:Mitochondrial carrier protein
FBgn0040394	0.785088	0.000230263	1.21091	0.00326286	CG16903	NA && PF00134:Cyclin, N-terminal domain
FBgn0040582	0.375219	5.81672e-30	2.33542	2.3e-30	CG5791	NA && -
FBgn0040660	0.52175	2.28344e-18	1.66883	2.97e-11	CG13551	NA && PF04568:Mitochondrial ATPase inhibitor, IATP
FBgn0040736	0.872491	0.00299068	1.19052	0.00296246	IM3	NA && PF08194:DIM protein
FBgn0040793	0.56796	5.53255e-23	1.67494	4.89e-24	CG7630	NA && PF16020:Deltamethrin resistance
FBgn0040899	0.644263	8.79718e-05	1.49725	0.000179076	CG17776	NA && PF14880:Cytochrome oxidase c assembly
FBgn0040931	0.687774	1.51413e-07	1.3699	0.000102424	CG9034	NA && -
FBgn0041342	0.834227	2.82808e-05	1.1353	0.00565608	Pcyt1	NA && PF01467:Cytidylyltransferase-like
FBgn0041588	0.755286	9.36864e-05	1.35287	8.89e-06	eIF2D	NA && PF01253:Translation initiation factor SUI1
FBgn0041629	0.78799	5.98957e-06	1.22389	0.0032677	Hexo2	NA && PF00728:Glycosyl hydrolase family 20, catalytic domain|PF14845:beta-acetyl hexosaminidase like
FBgn0042083	0.729999	1.11037e-05	1.23501	0.00335383	Mccc2	NA && PF01039:Carboxyl transferase domain
FBgn0042173	0.0401796	6.02404e-18	11.5383	1.37e-05	CG18853	NA && PF01980:Uncharacterised protein family UPF0066
FBgn0043455	0.503661	5.04693e-09	1.69321	7.62e-07	CG5986	NA && PF13019:Telomere stability and silencing
FBgn0043575	0.219783	0.000163776	7.34801	5.01e-10	PGRP-SC2	NA && PF01510:N-acetylmuramoyl-L-alanine amidase
FBgn0046114	0.803207	0.000164995	1.21375	0.00731602	Gclm	NA && PF00248:Aldo/keto reductase family
FBgn0046214	0.765032	8.49849e-08	1.31004	9.1e-07	vig2	NA && PF04774:Hyaluronan / mRNA binding family
FBgn0046999	0.729229	9.01851e-05	1.25802	0.00651725	CG6429	NA && PF05497:Destabilase
FBgn0047038	0.65185	6.99883e-08	1.55869	5.38e-07	ND-13B	NA && PF04716:ETC complex I subunit conserved region
FBgn0050046	0.741613	4.90162e-05	1.42874	2.16e-06	CG30046	NA && PF00090:Thrombospondin type 1 domain|PF02014:Reeler domain|PF06468:Spondin_N
FBgn0050109	0.465107	6.03795e-09	1.45617	0.00614944	CG30109	NA && PF05254:Uncharacterised protein family (UPF0203)
FBgn0050122	0.879766	0.00429454	1.16293	0.00101582	CG30122	NA && PF13671:AAA domain|PF00622:SPRY domain|PF02037:SAP domain
FBgn0050154	0.548149	0.000226291	1.60012	0.00637444	CG30154	NA && -
FBgn0050185	0.6377	1.13823e-06	1.61634	1.43e-07	AIMP3	NA && PF14497:Glutathione S-transferase, C-terminal domain
FBgn0050197	0.679962	5.56091e-11	1.49332	1.21e-08	CG30197	NA && -
FBgn0050373	0.705093	6.84155e-05	1.35211	0.00100949	CG30373	NA && PF15013:CCSMST1 family
FBgn0050410	0.425683	1.05284e-30	1.57256	1.19e-05	Rpi	NA && PF06026:Ribose 5-phosphate isomerase A (phosphoriboisomerase A)
FBgn0050499	0.638174	9.50882e-09	1.3374	0.000728381	CG30499	NA && PF00834:Ribulose-phosphate 3 epimerase family
FBgn0051030	0.840667	0.000138996	1.13756	0.00691896	CG31030	NA && -
FBgn0051075	0.401968	4.67362e-31	1.89979	3.84e-14	CG31075	NA && PF00171:Aldehyde dehydrogenase family
FBgn0051119	0.780555	0.00690185	1.45617	1.01e-05	HDAC11	NA && PF00850:Histone deacetylase domain
FBgn0051200	0.536661	4.66801e-38	1.32822	4.05e-06	CG31200	NA && PF00089:Trypsin
FBgn0051313	0.566527	1.63132e-16	1.45445	5.56e-07	CG31313	NA && PF00031:Cystatin domain
FBgn0051436	0.659855	3.26244e-05	1.35945	0.00459973	CG31436	NA && PF02958:Ecdysteroid kinase
FBgn0051450	0.624688	0.000444657	1.64588	8.18e-05	mRpS18A	NA && PF01084:Ribosomal protein S18
FBgn0051472	0.702587	9.10188e-08	1.33928	1.65e-06	sgll	NA && PF01243:Pyridoxamine 5'-phosphate oxidase|PF10590:Pyridoxine 5'-phosphate oxidase C-terminal dimerisation region
FBgn0051663	0.811837	0.000104019	1.19904	0.00696885	CG31663	NA && PF12832:MFS_1 like family
FBgn0051706	0.816097	1.27607e-05	1.32102	8.79e-07	CG31706	NA && PF16072:Domain of unknown function (DUF4813)
FBgn0052521	0.771877	5.47674e-10	1.31654	2.18e-08	CG32521	NA && -
FBgn0052536	0.623089	0.00795471	1.77691	0.00141716	CG32536	NA && -
FBgn0052544	0.734846	7.65911e-05	1.43508	4.5e-06	CG32544	NA && -
FBgn0052553	0.748999	1.03619e-06	1.36011	1.97e-07	lncRNA:CR32553	NA && -
FBgn0052857	0.410192	0.000956	2.67205	0.000122232	CG32857	NA && PF08712:Scaffold protein Nfu/NifU N terminal|PF01106:NifU-like domain
FBgn0053502	0.475447	0.0075085	2.48861	0.00197644	CG33502	NA && PF01106:NifU-like domain|PF08712:Scaffold protein Nfu/NifU N terminal
FBgn0054054	0.695929	0.00719579	2.00681	1.12e-10	CG34054	NA && -
FBgn0062440	0.71465	2.07979e-05	1.3903	1.58e-05	EMRE	NA && PF10161:Putative mitochondrial precursor protein
FBgn0063497	0.749314	6.12676e-07	1.64614	1.88e-15	GstE3	NA && PF00043:Glutathione S-transferase, C-terminal domain|PF13417:Glutathione S-transferase, N-terminal domain
FBgn0063498	0.726873	2.14742e-05	1.26976	0.00609633	GstE2	NA && PF13417:Glutathione S-transferase, N-terminal domain|PF00043:Glutathione S-transferase, C-terminal domain
FBgn0063923	0.391657	2.67566e-39	1.76378	8.84e-15	Kaz1-ORFB	NA && PF00050:Kazal-type serine protease inhibitor domain
FBgn0064237	0.55896	8.15078e-12	1.44045	9.17e-06	Idgf5	NA && PF00704:Glycosyl hydrolases family 18
FBgn0069242	0.812397	0.00299029	1.35425	6.45e-05	eca	NA && PF01105:emp24/gp25L/p24 family/GOLD
FBgn0083953	0.671546	5.74396e-05	1.41924	0.000604518	CG34117	NA && -
FBgn0085194	0.768457	0.00576748	1.32634	0.00221635	CG34165	NA && -
FBgn0085209	0.437651	3.49746e-09	1.845	5.78e-05	CG34180	NA && -
FBgn0085257	0.691311	0.000417353	1.37659	0.0010623	CG34228	NA && PF15990:UPF0767 family
FBgn0085452	0.323945	0.00940684	3.99241	0.000848624	CG34423	NA && PF04568:Mitochondrial ATPase inhibitor, IATP
FBgn0085453	0.505802	6.38996e-16	1.58222	4.13e-06	CG34424	NA && PF01812:5-formyltetrahydrofolate cyclo-ligase family
FBgn0086348	0.59537	4.37975e-14	1.84892	8.5e-19	se	NA && PF13417:Glutathione S-transferase, N-terminal domain|PF13410:Glutathione S-transferase, C-terminal domain
FBgn0086355	0.650339	7.10821e-19	1.3055	1.65e-06	Tpi	NA && PF00121:Triosephosphate isomerase
FBgn0086450	0.715425	8.97343e-07	1.31545	0.0021713	su(r)	NA && PF14691:Dihydroprymidine dehydrogenase domain II, 4Fe-4S cluster|PF13450:NAD(P)-binding Rossmann-like domain|PF14697:4Fe-4S dicluster domain|PF01180:Dihydroorotate dehydrogenase|PF07992:Pyridine nucleotide-disulphide oxidoreductase
FBgn0086472	0.563232	3.90326e-34	1.62216	5.2e-21	RpS25	NA && PF03297:S25 ribosomal protein
FBgn0086605	0.784429	0.000876714	1.23542	0.00335653	CG9853	NA && PF00805:Pentapeptide repeats (8 copies)|PF04190:Protein of unknown function (DUF410)
FBgn0086704	0.870932	0.00255606	1.14334	0.00546863	stops	NA && PF07525:SOCS box|PF00211:Adenylate and Guanylate cyclase catalytic domain
FBgn0086712	0.777817	0.000575075	1.35114	0.00027803	Egm	NA && PF00441:Acyl-CoA dehydrogenase, C-terminal domain|PF02771:Acyl-CoA dehydrogenase, N-terminal domain
FBgn0086904	0.766455	1.49337e-09	1.18232	0.00575455	Nacalpha	NA && PF01849:NAC domain
FBgn0087005	0.417054	3.82338e-59	2.05911	1.64e-50	rtp	NA && PF02493:MORN repeat
FBgn0250785	0.881691	0.00708025	1.15866	0.00346947	vari	NA && PF00595:PDZ domain (Also known as DHR or GLGF)|PF07653:Variant SH3 domain|PF00625:Guanylate kinase
FBgn0250838	0.782455	1.84807e-06	1.24463	3.21e-05	roh	NA && -
FBgn0250868	0.604193	0.00175768	1.6596	0.00279693	CG42239	NA && -
FBgn0250906	0.795212	1.61599e-06	1.20658	0.000629003	Pgk	NA && PF00162:Phosphoglycerate kinase
FBgn0259139	0.871507	0.00587556	1.21991	0.000291297	glo	NA && PF14259:RNA recognition motif (a.k.a. RRM, RBD, or RNP domain)
FBgn0259166	0.830487	0.000604261	1.21967	7.29e-05	CG42271	NA && PF00169:PH domain
FBgn0259175	0.821593	5.42831e-05	1.17493	0.000685876	ome	NA && PF00326:Prolyl oligopeptidase family|PF00930:Dipeptidyl peptidase IV (DPP IV) N-terminal region
FBgn0259209	0.625347	2.21332e-14	1.39404	3.32e-09	Mlp60A	NA && PF00412:LIM domain
FBgn0259707	0.733609	7.62042e-05	1.51322	4.01e-08	CG42361	NA && -
FBgn0259749	0.865686	0.0102347	1.18944	0.00256263	mmy	NA && PF01704:UTP--glucose-1-phosphate uridylyltransferase
FBgn0260462	0.692744	1.64461e-16	1.25032	1.48e-05	CG12163	NA && PF00112:Papain family cysteine protease|PF08246:Cathepsin propeptide inhibitor domain (I29)
FBgn0260746	0.751897	1.32799e-05	1.47275	7.82e-12	Ect3	NA && PF01301:Glycosyl hydrolases family 35|PF13364:Beta-galactosidase jelly roll domain
FBgn0260857	0.582703	1.81039e-07	1.7725	4.12e-09	Bet1	NA && PF05739:SNARE domain
FBgn0260859	0.638152	0.00165755	1.51617	0.00645361	Bet3	NA && PF04051:Transport protein particle (TRAPP) component
FBgn0260861	0.673316	0.00116854	1.53813	9.23e-05	Trs23	NA && PF04099:Sybindin-like family
FBgn0260940	0.772819	0.0096026	1.35937	0.00259507	lsn	NA && PF04157:EAP30/Vps36 family
FBgn0260942	0.77737	0.000840032	1.42626	3.93e-05	bond	NA && PF01151:GNS1/SUR4 family
FBgn0261276	0.877729	0.00540908	1.21121	4.7e-05	Opa1	NA && PF00350:Dynamin family
FBgn0261284	0.734801	0.00172032	1.41116	0.000203941	bou	NA && -
FBgn0261436	0.632707	3.81535e-09	1.40019	3.72e-05	DhpD	NA && PF01979:Amidohydrolase family
FBgn0261563	0.569153	5.61375e-14	1.3431	0.000242307	wb	NA && PF00053:Laminin EGF domain|PF02210:Laminin G domain|PF00052:Laminin B (Domain IV)|PF00055:Laminin N-terminal (Domain VI)
FBgn0261597	0.877359	0.00327341	1.15376	0.00420806	RpS26	NA && PF01283:Ribosomal protein S26e
FBgn0261602	0.783369	3.14583e-09	1.2472	8.33e-06	RpL8	NA && PF00181:Ribosomal Proteins L2, RNA binding domain|PF03947:Ribosomal Proteins L2, C-terminal domain
FBgn0261608	0.743236	2.31961e-10	1.30472	1.52e-06	RpL37A	NA && PF01780:Ribosomal L37ae protein family
FBgn0261609	0.817849	0.000236236	1.23955	0.000921243	eIF2alpha	NA && PF07541:Eukaryotic translation initiation factor 2 alpha subunit|PF00575:S1 RNA binding domain
FBgn0261789	0.80857	0.0104201	1.30068	0.000552786	SmD2	NA && PF01423:LSM domain
FBgn0261791	0.675085	0.000101387	1.46146	0.0002313	SNRPG	NA && PF01423:LSM domain
FBgn0261808	0.682298	2.52544e-10	1.30577	7.45e-05	cu	NA && PF03372:Endonuclease/Exonuclease/phosphatase family
FBgn0262150	0.741773	0.00320757	1.35121	0.00484141	CG42876	NA && -
FBgn0262467	0.641862	9.4176e-06	1.51952	2.45e-06	Scox	NA && PF02630:SCO1/SenC
FBgn0262512	0.811245	7.47542e-05	1.17697	0.00377677	Vha14-1	NA && PF01990:ATP synthase (F/14-kDa) subunit
FBgn0263330	0.452987	3.46846e-06	1.64553	0.00615023	lncRNA:CR43411	NA && -
FBgn0264541	0.233285	1.54149e-17	8.67248	4.3e-56	CG43920	NA && -
FBgn0264979	0.737846	0.00103464	1.53563	8.81e-10	CG4267	NA && PF00151:Lipase
FBgn0266124	0.698757	9.64311e-05	1.28931	0.00258495	ghi	NA && -
FBgn0266518	0.796281	0.00509015	1.29987	0.00104369	Dpit47	NA && PF13414:TPR repeat
FBgn0266582	0.811837	0.000100683	1.20751	0.00157589	ND-30	NA && PF00329:Respiratory-chain NADH dehydrogenase, 30 Kd subunit
FBgn0266711	0.860802	0.00761938	1.2127	0.00144608	EloC	NA && PF03931:Skp1 family, tetramerisation domain
FBgn0267384	0.827804	0.000724809	1.27005	7.47e-05	Ubc7	NA && PF00179:Ubiquitin-conjugating enzyme
FBgn0267790	0.871646	0.00463251	1.22121	7.07e-05	rump	NA && PF00076:RNA recognition motif. (a.k.a. RRM, RBD, or RNP domain)
FBgn0267791	0.87053	0.00210545	1.27857	6.18e-08	HnRNP-K	NA && PF00013:KH domain
FBgn0270926	0.670367	4.93047e-07	1.48796	4.04e-05	AsnS	NA && PF00733:Asparagine synthase|PF13537:Glutamine amidotransferase domain
FBgn0283437	0.314896	5.5075e-29	1.52398	0.000356087	PPO1	NA && PF00372:Hemocyanin, copper containing domain|PF03722:Hemocyanin, all-alpha domain|PF03723:Hemocyanin, ig-like domain
FBgn0283462	0.313821	1.20574e-08	1.97364	0.000930818	IMPPP	NA && -
FBgn0283478	0.842201	0.000885874	1.19609	0.000737645	und	NA && PF00557:Metallopeptidase family M24
FBgn0283536	0.674949	5.91383e-20	1.56723	7.31e-19	Vha13	NA && PF03179:Vacuolar (H+)-ATPase G subunit
FBgn0284254	0.708917	0.000504847	1.35773	0.00211403	Impbeta11	NA && PF03810:Importin-beta N-terminal domain
FBgn0284436	0.781694	3.91839e-05	1.18498	0.00586716	CCT8	NA && PF00118:TCP-1/cpn60 chaperonin family
FBgn0285947	0.731199	4.24346e-11	1.32223	8.35e-07	RpS10b	NA && PF03501:Plectin/S10 domain
FBgn0285954	0.745698	1.38402e-07	1.48378	5.29e-09	caz	NA && PF00641:Zn-finger in Ran binding protein and others|PF00076:RNA recognition motif. (a.k.a. RRM, RBD, or RNP domain)
FBgn0286198	0.779635	0.00847472	1.76034	8.5e-12	LKRSDH	NA && PF05222:Alanine dehydrogenase/PNT, N-terminal domain|PF16653:Saccharopine dehydrogenase C-terminal domain|PF03435:Saccharopine dehydrogenase NADP binding domain
novel.187	0.393785	0.00562303	2.93064	0.000595435	-	-
novel.42	0.310413	7.77161e-39	1.38406	0.00117479	-	PF14529:Endonuclease-reverse transcriptase|PF00078:Reverse transcriptase (RNA-dependent DNA polymerase)
