# Supplementary material for: Icaritin greatly attenuates β‐amyloid‐induced toxicity in vivo
Source: CNS Neurosci Ther. 2023 Nov 21;30(4):e14527. doi: 10.1111/cns.14527 (PMC11017459; doi:10.1111/cns.14527)
Supplement: Supplementary file 7 — Table S5 [file CNS-30-e14527-s005.xlsx]

## Sheet: Table S4
Supplementary table 5: genes are upregulated in Aβarc Drosophila and restored by Icaritin treatment.
Gene id	AD group vs WT group		ICT group vs AD group		Gene name	Gene description
	Fold change	P value	Fold change	P value
FBgn0000097	1.14917	0.0084144	0.786425	2.77e-05	aop	NA && PF00178:Ets-domain|PF02198:Sterile alpha motif (SAM)/Pointed domain
FBgn0000114	1.2433	4.17e-05	0.795692	2.27e-05	bru1	NA && PF00076:RNA recognition motif. (a.k.a. RRM, RBD, or RNP domain)
FBgn0000183	1.21122	2.86e-05	0.830318	8.71e-05	BicD	NA && PF09730:Microtubule-associated protein Bicaudal-D
FBgn0000229	1.20047	7.6e-05	0.874237	0.00710628	bsk	NA && PF00069:Protein kinase domain
FBgn0000246	1.6863	3.82e-06	0.761757	0.00750099	c(3)G	NA && -
FBgn0000259	1.14367	0.0101266	0.82453	0.0018764	CkIIbeta	NA && PF01214:Casein kinase II regulatory subunit
FBgn0000370	1.26647	4.02e-08	0.783631	1.25e-07	crc	NA && PF00170:bZIP transcription factor
FBgn0000541	1.25854	7.97e-05	0.835583	0.000417133	E(bx)	NA && PF00628:PHD-finger|PF02791:DDT domain|PF00439:Bromodomain
FBgn0000575	1.19894	3.58e-05	0.826294	3.43e-05	emc	NA && PF00010:Helix-loop-helix DNA-binding domain
FBgn0000611	1.22429	1.2e-06	0.845321	0.000122058	exd	NA && PF00046:Homeobox domain|PF03792:PBC domain
FBgn0000711	1.31035	1.78e-10	0.810764	6.55e-06	flw	NA && PF16891:Serine-threonine protein phosphatase N-terminal domain|PF00149:Calcineurin-like phosphoesterase
FBgn0001122	1.30173	1.82e-06	0.811742	0.000616657	Galphao	NA && PF00503:G-protein alpha subunit
FBgn0002121	1.25736	7.9e-07	0.751397	2.63e-08	l(2)gl	NA && PF08366:LLGL2
FBgn0002413	1.18611	0.000560377	0.866513	0.00494052	dco	NA && PF00069:Protein kinase domain
FBgn0002431	1.16414	0.00396003	0.852211	0.000971182	hyd	NA && PF00632:HECT-domain (ubiquitin-transferase)|PF00658:Poly-adenylate binding protein, unique domain|PF11547:E3 ubiquitin ligase EDD
FBgn0002521	1.20089	0.000530556	0.847142	0.00127876	pho	NA && -
FBgn0002566	1.15565	0.00609066	0.848183	0.0040681	lt	NA && PF00637:Region in Clathrin and VPS
FBgn0003053	1.32042	0.000152202	0.82173	0.00412454	peb	NA && -
FBgn0003165	1.21854	0.00129221	0.82761	0.00421221	pum	NA && PF00806:Pumilio-family RNA binding repeat
FBgn0003209	1.18257	0.000130352	0.733454	2.16e-11	raw	NA && PF15891:Nucleoside 2-deoxyribosyltransferase like
FBgn0003256	1.17092	0.00646939	0.759378	1.08e-05	rl	NA && PF00069:Protein kinase domain
FBgn0003345	1.17141	0.00418233	0.835227	0.00132898	sd	NA && PF01285:TEA/ATTS domain family
FBgn0003391	1.14698	0.00404485	0.839426	0.000218704	shg	NA && PF02210:Laminin G domain|PF01049:Cadherin cytoplasmic region|PF00028:Cadherin domain
FBgn0003435	1.32002	1.84e-05	0.766182	6.16e-05	sm	NA && PF13893:RNA recognition motif. (a.k.a. RRM, RBD, or RNP domain)
FBgn0003495	1.163	0.00402886	0.69042	2.98e-12	spz	NA && PF16077:Spaetzle
FBgn0003499	1.62744	8.63e-12	0.721322	4.03e-05	sr	NA && -
FBgn0003651	1.18992	0.000186596	0.840589	0.00073103	svp	NA && PF00105:Zinc finger, C4 type (two domains)|PF00104:Ligand-binding domain of nuclear hormone receptor
FBgn0003862	1.24469	0.000639798	0.78286	7.78e-07	trx	NA && PF00628:PHD-finger|PF13771:PHD-like zinc-binding domain|PF05964:F/Y-rich N-terminus|PF00856:SET domain|PF05965:F/Y rich C-terminus
FBgn0003891	1.13972	0.00694313	0.861649	0.00108749	tud	NA && PF00567:Tudor domain
FBgn0003943	1.52331	1.91e-21	0.805991	1e-05	Ubi-p63E	NA && -
FBgn0004242	1.22647	0.000201587	0.833752	0.00290595	Syt1	NA && PF00168:C2 domain
FBgn0004373	1.19202	0.000578862	0.829909	0.000365023	fwd	NA && PF00454:Phosphatidylinositol 3- and 4-kinase
FBgn0004396	1.20315	0.00649645	0.784096	0.00108268	CrebA	NA && PF00170:bZIP transcription factor
FBgn0004435	1.21476	4.23e-06	0.813934	2e-05	Galphaq	NA && PF00503:G-protein alpha subunit
FBgn0004607	1.30428	7.75e-05	0.74276	1.93e-07	zfh2	NA && PF00046:Homeobox domain
FBgn0004611	1.16108	0.000506162	0.884432	0.00747937	Plc21C	NA && PF00388:Phosphatidylinositol-specific phospholipase C, X domain|PF00387:Phosphatidylinositol-specific phospholipase C, Y domain|PF09279:Phosphoinositide-specific phospholipase C, efhand-like
FBgn0004638	1.23245	8.03e-05	0.801711	7.36e-05	drk	NA && PF00018:SH3 domain|PF00017:SH2 domain
FBgn0004648	1.14842	0.000251421	0.843932	4.05e-05	svr	NA && PF13620:Carboxypeptidase regulatory-like domain|PF00246:Zinc carboxypeptidase
FBgn0004828	1.23876	7.05e-09	0.849555	4.38e-05	His3.3B	NA && PF00125:Core histone H2A/H2B/H3/H4
FBgn0004838	1.15485	0.00251201	0.869688	0.00548589	Hrb27C	NA && PF00076:RNA recognition motif. (a.k.a. RRM, RBD, or RNP domain)
FBgn0004859	1.18118	0.00754341	0.818522	0.000684911	ci	NA && -
FBgn0004880	1.28813	0.000120993	0.780978	0.00119555	scrt	NA && -
FBgn0004882	1.49072	1.9e-06	0.764255	0.00317333	orb	NA && PF16366:Cytoplasmic polyadenylation element-binding protein ZZ domain|PF16367:RNA recognition motif
FBgn0004889	1.18221	0.00020667	0.869223	0.00788118	tws	NA && -
FBgn0004914	1.19891	0.000100485	0.846618	0.000421687	Hnf4	NA && -
FBgn0004921	1.25843	6.46e-09	0.797634	2.71e-08	Ggamma1	NA && PF00631:GGL domain
FBgn0005561	1.32247	0.000124368	0.802905	0.00175888	sv	NA && PF00292:'Paired box' domain
FBgn0005640	1.19407	0.00030632	0.839492	0.000387293	Eip63E	NA && PF00069:Protein kinase domain
FBgn0005666	1.26415	0.000255205	0.816978	0.00120384	bt	NA && PF00041:Fibronectin type III domain|PF07679:Immunoglobulin I-set domain|PF00069:Protein kinase domain
FBgn0005771	1.13106	0.00876357	0.834256	0.000192893	noc	NA && -
FBgn0005775	1.37367	4.03e-08	0.832558	0.00195919	Con	NA && PF13855:Leucine rich repeat
FBgn0010113	1.26998	0.000374766	0.711368	2.28e-06	hdc	NA && PF15353:Headcase protein family homologue|PF16002:Headcase protein
FBgn0010247	1.31783	0.000231447	0.803742	0.00117613	Parp	NA && PF00645:Poly(ADP-ribose) polymerase and DNA-Ligase Zn-finger region|PF08063:PADR1 (NUC008) domain|PF00644:Poly(ADP-ribose) polymerase catalytic domain|PF05406:WGR domain|PF02877:Poly(ADP-ribose) polymerase, regulatory domain
FBgn0010263	1.23401	3.1e-08	0.90185	0.00746141	Rbp9	NA && PF00076:RNA recognition motif. (a.k.a. RRM, RBD, or RNP domain)
FBgn0010280	1.18808	0.000737697	0.872104	0.00458301	Taf4	NA && PF07531:NHR1 homology to TAF|PF05236:Transcription initiation factor TFIID component TAF4 family
FBgn0011204	1.28167	5.15e-05	0.82638	0.00266801	cue	NA && PF00058:Low-density lipoprotein receptor repeat class B
FBgn0011224	1.36128	5.89e-07	0.790869	0.000524303	heph	NA && PF14259:RNA recognition motif (a.k.a. RRM, RBD, or RNP domain)|PF13893:RNA recognition motif. (a.k.a. RRM, RBD, or RNP domain)
FBgn0011259	1.3421	7.7e-05	0.767275	0.000716308	Sema1a	NA && PF01437:Plexin repeat|PF01403:Sema domain
FBgn0011288	1.2052	6.67e-05	0.853675	0.00050135	Snap25	NA && PF00835:SNAP-25 family
FBgn0011582	1.23988	0.00643582	0.736624	9.02e-06	Dop1R1	NA && PF00001:7 transmembrane receptor (rhodopsin family)
FBgn0011642	1.34242	3.02e-10	0.825564	4.62e-05	Zyx	NA && PF00412:LIM domain
FBgn0011666	1.28557	2.33e-05	0.771286	5.49e-06	msi	NA && PF00076:RNA recognition motif. (a.k.a. RRM, RBD, or RNP domain)
FBgn0011705	1.29956	5.27e-05	0.560221	8.45e-09	rost	NA && -
FBgn0011722	1.28918	9.59e-07	0.82073	0.00143037	Tig	NA && -
FBgn0011747	1.14265	0.00110981	0.900023	0.00771705	Ank	NA && PF00791:ZU5 domain|PF12796:Ankyrin repeats (3 copies)|PF13637:Ankyrin repeats (many copies)|PF00531:Death domain
FBgn0011760	1.18498	0.000168643	0.860894	0.00183544	ctp	NA && PF01221:Dynein light chain type 1
FBgn0011817	1.29517	0.000622559	0.758064	0.000459572	nmo	NA && PF00069:Protein kinase domain
FBgn0011829	1.58759	0.000288679	0.611036	6.69e-05	Ret	NA && PF07714:Protein tyrosine kinase
FBgn0011837	1.16202	0.0113206	0.737952	1.55e-06	Tis11	NA && PF00642:Zinc finger C-x8-C-x5-C-x3-H type (and similar)
FBgn0013263	1.30569	0.000541263	0.792427	0.00250538	Trl	NA && PF00651:BTB/POZ domain|PF09237:GAGA factor|PF01974:tRNA intron endonuclease, catalytic C-terminal domain
FBgn0013343	1.2638	0.000417912	0.82806	0.00425502	Syx1A	NA && PF00804:Syntaxin|PF05739:SNARE domain
FBgn0013467	1.26947	2.16e-08	0.866982	0.00184305	igl	NA && -
FBgn0013576	1.18691	0.000187868	0.845224	0.000545126	mtd	NA && PF01476:LysM domain|PF07534:TLD
FBgn0013672	1.38403	8.52e-15	0.646142	2.91e-17	mt:ATPase6	NA && PF00119:ATP synthase A chain
FBgn0013674	1.22728	3.67e-08	0.697523	8.17e-13	mt:CoI	NA && PF00115:Cytochrome C and Quinol oxidase polypeptide I
FBgn0013675	1.21018	6.73e-06	0.682901	1.98e-13	mt:CoII	NA && PF02790:Cytochrome C oxidase subunit II, transmembrane domain|PF00116:Cytochrome C oxidase subunit II, periplasmic domain
FBgn0013676	1.26284	1.01e-08	0.593678	3.13e-22	mt:CoIII	NA && PF00510:Cytochrome c oxidase subunit III
FBgn0013678	1.23336	1.7e-08	0.654498	2.26e-16	mt:Cyt-b	NA && PF00032:Cytochrome b(C-terminal)/b6/petD|PF13631:Cytochrome b(N-terminal)/b6/petB
FBgn0013679	1.16635	2.95e-05	0.779215	2.43e-08	mt:ND1	NA && PF00146:NADH dehydrogenase
FBgn0013680	1.37477	2.9e-15	0.673127	4.35e-12	mt:ND2	NA && PF00361:Proton-conducting membrane transporter
FBgn0013683	1.19908	0.00391603	0.574703	3.2e-12	mt:ND4L	NA && PF00420:NADH-ubiquinone/plastoquinone oxidoreductase chain 4L
FBgn0013684	1.09987	0.0098364	0.800609	2.28e-05	mt:ND5	NA && PF06455:NADH dehydrogenase subunit 5 C-terminus|PF00361:Proton-conducting membrane transporter
FBgn0013686	1.3765	3.87e-13	0.599492	7.57e-19	mt:lrRNA	NA && -
FBgn0013688	1.20328	0.00070293	0.64545	8.3e-13	mt:srRNA	NA && -
FBgn0013699	1.8572	0.00035423	0.289148	1.37e-10	mt:tRNA:Leu-TAA	NA && -
FBgn0013710	2.73626	1.4e-18	0.226516	1.09e-32	mt:tRNA:Tyr-GTA	NA && -
FBgn0013718	1.14301	0.00285275	0.839901	0.000296178	nuf	NA && PF09457:FIP domain
FBgn0014011	1.30567	5.48e-06	0.850247	0.00441797	Rac2	NA && PF00071:Ras family
FBgn0014184	1.14658	0.000208884	0.851742	0.000202024	Oda	NA && -
FBgn0014388	1.14834	0.010218	0.794909	5.4e-05	sty	NA && PF05210:Sprouty protein (Spry)
FBgn0014859	1.9519	2.72e-12	0.725994	0.00397003	Hr38	NA && PF00105:Zinc finger, C4 type (two domains)|PF00104:Ligand-binding domain of nuclear hormone receptor
FBgn0015035	1.63313	1.49e-08	0.633057	2.19e-06	Cyp4e3	NA && PF00067:Cytochrome P450
FBgn0015221	1.13207	0.00332638	0.806137	1.73e-05	Fer2LCH	NA && PF00210:Ferritin-like domain
FBgn0015229	1.29644	4.72e-07	0.73006	1.43e-08	glec	NA && -
FBgn0015279	1.1617	0.00185773	0.818036	6.49e-05	Pi3K92E	NA && PF00794:PI3-kinase family, ras-binding domain|PF00613:Phosphoinositide 3-kinase family, accessory domain (PIK domain)|PF00454:Phosphatidylinositol 3- and 4-kinase|PF00792:Phosphoinositide 3-kinase C2|PF02192:PI3-kinase family, p85-binding domain
FBgn0015513	1.15213	0.00193267	0.838575	8.22e-05	mbc	NA && PF06920:Dock homology region 2|PF14429:C2 domain in Dock180 and Zizimin proteins|PF16172:DOCK N-terminus
FBgn0015577	1.1914	0.000100086	0.693357	6.87e-09	alpha-Est9	NA && PF00135:Carboxylesterase family
FBgn0015795	1.15298	0.000356882	0.862983	0.00145916	Rab7	NA && PF00071:Ras family
FBgn0016059	1.28876	2.78e-07	0.828193	4.56e-05	Sema1b	NA && PF01403:Sema domain
FBgn0016070	1.21665	0.000170368	0.850445	0.00401488	smg	NA && PF09246:PHAT|PF00536:SAM domain (Sterile alpha motif)
FBgn0016126	1.21692	3.89e-07	0.789554	3.4e-09	CaMKI	NA && PF00069:Protein kinase domain
FBgn0016917	1.20149	3.75e-06	0.841361	4.31e-05	Stat92E	NA && PF02864:STAT protein, DNA binding domain|PF01017:STAT protein, all-alpha domain
FBgn0016930	1.16519	0.00102075	0.810406	6.86e-06	Dyrk2	NA && PF00069:Protein kinase domain
FBgn0017418	1.26272	2.57e-05	0.868462	0.0066036	ari-1	NA && PF01485:IBR domain, a half RING-finger domain
FBgn0019650	1.24088	0.000103502	0.817944	0.00166677	toy	NA && PF00046:Homeobox domain|PF00292:'Paired box' domain
FBgn0019661	1.41931	5.17e-22	0.744228	2.8e-14	lncRNA:roX1	NA && -
FBgn0019662	1.2141	0.000169182	0.858	0.00731675	qm	NA && PF00348:Polyprenyl synthetase
FBgn0019985	1.36782	7.83e-06	0.787105	0.00160666	mGluR	NA && PF01094:Receptor family ligand binding region|PF07562:Nine Cysteines Domain of family 3 GPCR|PF00003:7 transmembrane sweet-taste receptor of 3 GCPR
FBgn0020309	1.24092	5.31e-05	0.83074	0.000273226	crol	NA && -
FBgn0020386	1.25557	1e-07	0.869907	0.00147738	Pdk1	NA && PF00069:Protein kinase domain|PF14593:PH domain
FBgn0020440	1.2227	0.000206469	0.834347	0.00142808	Fak	NA && PF03623:Focal adhesion targeting region|PF07714:Protein tyrosine kinase
FBgn0020493	1.25527	2.8e-05	0.852177	0.0032066	Dad	NA && PF03165:MH1 domain|PF03166:MH2 domain
FBgn0021895	1.21936	3.46e-05	0.856899	0.00182135	ytr	NA && PF08648:Protein of unknown function (DUF1777)
FBgn0023213	1.17426	3.99e-05	0.855128	9.98e-05	eIF4G1	NA && PF02847:MA3 domain|PF02854:MIF4G domain
FBgn0023416	1.15603	0.00904033	0.862775	0.00755246	Ac3	NA && PF16214:Adenylyl cyclase N-terminal extracellular and transmembrane region|PF00211:Adenylate and Guanylate cyclase catalytic domain
FBgn0023528	1.17667	0.00207924	0.844613	0.00160815	CG2924	NA && PF00179:Ubiquitin-conjugating enzyme
FBgn0024248	1.35236	1.17e-07	0.78458	9.31e-05	chico	NA && PF02174:PTB domain (IRS-1 type)
FBgn0024250	1.2711	0.00031493	0.599614	3.07e-12	brk	NA && PF09607:Brinker DNA-binding domain
FBgn0024321	1.23271	0.000411713	0.775568	1.22e-05	NK7.1	NA && PF00046:Homeobox domain
FBgn0024555	1.25259	9.29e-07	0.842642	0.000158057	flfl	NA && PF04802:Component of IIS longevity pathway SMK-1
FBgn0024728	1.31297	1.4e-06	0.837226	0.000600944	Slip1	NA && -
FBgn0024913	1.2563	2.83e-07	0.807389	3.1e-06	Actbeta	NA && PF00019:Transforming growth factor beta like domain
FBgn0024963	1.37738	1.99e-08	0.776784	0.0014361	GluClalpha	NA && PF02931:Neurotransmitter-gated ion-channel ligand binding domain|PF02932:Neurotransmitter-gated ion-channel transmembrane region
FBgn0025455	1.16292	0.0100384	0.853841	0.00356438	CycT	NA && PF00134:Cyclin, N-terminal domain
FBgn0025595	1.36225	8.51e-09	0.777787	0.000250781	AkhR	NA && PF00001:7 transmembrane receptor (rhodopsin family)
FBgn0025726	1.29327	4.08e-06	0.842521	0.00346232	unc-13	NA && PF10540:Munc13 (mammalian uncoordinated) homology domain|PF00130:Phorbol esters/diacylglycerol binding domain (C1 domain)|PF00168:C2 domain|PF06292:Domain of Unknown Function (DUF1041)|PF00098:Zinc knuckle
FBgn0025740	1.17852	0.00668281	0.866031	0.00798021	PlexB	NA && PF01833:IPT/TIG domain|PF08337:Plexin cytoplasmic RasGAP domain|PF01437:Plexin repeat|PF01403:Sema domain
FBgn0025741	1.32432	2.66e-07	0.788532	1.18e-06	PlexA	NA && PF01437:Plexin repeat|PF01403:Sema domain|PF08337:Plexin cytoplasmic RasGAP domain|PF01833:IPT/TIG domain
FBgn0025814	1.2798	0.00172703	0.58763	5.09e-10	Mgstl	NA && PF01124:MAPEG family
FBgn0025936	1.19895	0.000232515	0.857643	0.000777386	Eph	NA && PF00536:SAM domain (Sterile alpha motif)|PF01404:Ephrin receptor ligand binding domain|PF00041:Fibronectin type III domain|PF14575:Ephrin type-A receptor 2 transmembrane domain|PF07714:Protein tyrosine kinase
FBgn0026076	1.22715	0.00164437	0.810135	0.00160078	UBL3	NA && PF13881:Ubiquitin-2 like Rad60 SUMO-like
FBgn0026086	1.21266	0.000550126	0.837198	0.00439767	Adar	NA && PF02137:Adenosine-deaminase (editase) domain|PF00035:Double-stranded RNA binding motif
FBgn0026199	1.20671	0.000431246	0.822879	0.000126555	myo	NA && PF00019:Transforming growth factor beta like domain
FBgn0026238	1.17659	0.000575089	0.861565	0.00593401	gus	NA && PF00622:SPRY domain|PF07525:SOCS box
FBgn0026262	1.29766	8.35e-07	0.776834	4.37e-06	bip2	NA && PF07524:Bromodomain associated|PF00628:PHD-finger
FBgn0026376	1.17902	0.00157601	0.792498	1.28e-05	Rgl	NA && PF00618:RasGEF N-terminal motif|PF00788:Ras association (RalGDS/AF-6) domain|PF00617:RasGEF domain
FBgn0026379	1.33686	3.32e-06	0.787841	8.42e-05	Pten	NA && PF00782:Dual specificity phosphatase, catalytic domain|PF10409:C2 domain of PTEN tumour-suppressor protein
FBgn0026401	1.21451	4.89e-05	0.804318	5.52e-05	Nipped-B	NA && PF12765:HEAT repeat associated with sister chromatid cohesion|PF12830:Sister chromatid cohesion C-terminus
FBgn0026427	1.18976	0.00596973	0.821453	0.00149601	Su(var)2-HP2	NA && -
FBgn0026439	1.11594	0.0034274	0.74913	5.74e-09	Eaat1	NA && PF00375:Sodium:dicarboxylate symporter family
FBgn0026573	1.21884	0.000134281	0.787686	0.000135467	ADD1	NA && -
FBgn0026737	1.29438	0.00126319	0.745662	0.000561911	CG6171	NA && PF10283:Zinc-finger (CX5CX6HX5H) motif
FBgn0026777	1.21858	2.25e-05	0.852779	0.00092732	Rad23	NA && PF09280:XPC-binding domain|PF00627:UBA/TS-N domain|PF00240:Ubiquitin family
FBgn0026869	1.35513	2.23e-07	0.729145	3.13e-09	Thd1	NA && PF03167:Uracil DNA glycosylase superfamily
FBgn0027066	1.18749	0.000165042	0.841503	0.000492193	Eb1	NA && PF03271:EB1-like C-terminal motif|PF00307:Calponin homology (CH) domain
FBgn0027111	1.26539	7.81e-08	0.844243	0.000260386	miple1	NA && PF01091:PTN/MK heparin-binding protein family, C-terminal domain
FBgn0027291	1.14784	0.00068582	0.85912	0.000406829	l(1)G0156	NA && PF00180:Isocitrate/isopropylmalate dehydrogenase
FBgn0027492	1.15875	0.00442523	0.836525	0.00138685	wdb	NA && PF01603:Protein phosphatase 2A regulatory B subunit (B56 family)
FBgn0027499	1.18696	0.000685716	0.843859	0.00241076	wde	NA && PF16794:Fibronectin-III type domain
FBgn0027603	1.25916	1.64e-05	0.808717	2.29e-05	Ulp1	NA && PF02902:Ulp1 protease family, C-terminal catalytic domain
FBgn0027844	1.3341	7.29e-07	0.672979	4.1e-10	CAH1	NA && PF00194:Eukaryotic-type carbonic anhydrase
FBgn0027865	1.2163	0.000254069	0.814349	0.00060469	Tsp96F	NA && PF00335:Tetraspanin family
FBgn0028397	1.23089	0.000105712	0.821786	0.00133124	Tob	NA && PF07742:BTG family
FBgn0028400	1.2669	2.03e-08	0.882858	0.00659872	Syt4	NA && PF00168:C2 domain
FBgn0028853	1.81331	0.00134199	0.328675	3.34e-08	CG15263	NA && -
FBgn0028888	1.28554	9.31e-05	0.776303	0.000267267	CG4168	NA && PF13855:Leucine rich repeat
FBgn0028984	1.26585	3.29e-07	0.791603	3.12e-06	Spn88Ea	NA && PF00079:Serpin (serine protease inhibitor)
FBgn0028993	1.35937	1.67e-06	0.781699	9.96e-05	scro	NA && PF00046:Homeobox domain
FBgn0028996	1.28884	1.11e-06	0.838486	0.000829836	onecut	NA && PF00046:Homeobox domain|PF02376:CUT domain
FBgn0029506	1.17385	0.000143926	0.854691	0.000805588	Tsp42Ee	NA && PF00335:Tetraspanin family
FBgn0029768	1.19188	0.00160746	0.853342	0.00350503	SPR	NA && PF10324:Serpentine type 7TM GPCR chemoreceptor Srw
FBgn0029881	1.17918	0.00276816	0.834207	0.000523329	pigs	NA && PF02187:Growth-Arrest-Specific Protein 2 Domain|PF00307:Calponin homology (CH) domain
FBgn0029979	1.19349	0.0032867	0.809721	0.000248596	mahe	NA && PF00270:DEAD/DEAH box helicase|PF00271:Helicase conserved C-terminal domain
FBgn0030041	1.38202	1.42e-15	0.708303	4.95e-12	CG12116	NA && PF00106:short chain dehydrogenase
FBgn0030174	1.30949	0.00010015	0.797709	0.00124463	CG15312	NA && -
FBgn0030309	1.23135	7.23e-05	0.85976	0.00469707	CG1572	NA && PF01284:Membrane-associating domain
FBgn0030421	1.24276	0.000276008	0.763502	4.2e-06	CG3812	NA && PF01553:Acyltransferase
FBgn0030670	1.19766	6.82e-06	0.877633	0.00154519	Pis	NA && PF01066:CDP-alcohol phosphatidyltransferase
FBgn0030723	1.30095	0.000116586	0.77699	0.00091444	dpr18	NA && PF00047:Immunoglobulin domain
FBgn0030897	1.34975	8e-06	0.738044	0.000355673	Frq1	NA && PF00036:EF hand|PF13499:EF-hand domain pair
FBgn0030976	1.1897	7.83e-05	0.879114	0.0060243	CG7378	NA && PF00782:Dual specificity phosphatase, catalytic domain
FBgn0031012	1.21741	0.00638267	0.801569	0.00426042	CG8051	NA && PF07690:Major Facilitator Superfamily
FBgn0031183	1.25431	0.00438088	0.764866	0.00131481	CG14621	NA && PF03151:Triose-phosphate Transporter family
FBgn0031216	1.31391	1.17e-07	0.767061	4.62e-06	Zir	NA && PF11878:Domain of unknown function (DUF3398)|PF14429:C2 domain in Dock180 and Zizimin proteins|PF06920:Dock homology region 2
FBgn0031258	1.21495	0.000530567	0.80114	0.000144199	CG4297	NA && -
FBgn0031277	224.277	3.7e-05	0.0015536	2.75e-05	CG13947	NA && -
FBgn0031306	1.11333	0.00608952	0.86973	0.000507448	CG4577	NA && -
FBgn0031317	1.48366	4.79e-07	0.753722	0.00409797	Charon	NA && PF12796:Ankyrin repeats (3 copies)
FBgn0031627	1.1567	0.00206867	0.879505	0.00741319	fipi	NA && PF07679:Immunoglobulin I-set domain
FBgn0031738	1.17036	0.0110654	0.827776	0.00168677	CG9171	NA && PF13896:Glycosyl-transferase for dystroglycan
FBgn0031897	1.17005	0.000119112	0.785698	1.64e-07	CG13784	NA && PF04193:PQ loop repeat
FBgn0031907	1.17068	0.0112879	0.69597	1.18e-05	CG5171	NA && PF02358:Trehalose-phosphatase
FBgn0031952	1.18528	0.0013599	0.851992	0.00332445	cdc14	NA && PF14671:Dual specificity protein phosphatase, N-terminal half|PF00782:Dual specificity phosphatase, catalytic domain
FBgn0031998	1.23998	0.00115664	0.826185	0.00491553	SLC5A11	NA && PF00474:Sodium:solute symporter family
FBgn0032021	1.16911	0.000922808	0.813016	2.12e-05	CG7781	NA && -
FBgn0032079	1.58463	6.2e-10	0.542791	2.12e-15	CG31886	NA && PF16041:Domain of unknown function (DUF4793)|PF16040:Domain of unknown function (DUF4792)
FBgn0032123	1.195	2.19e-05	0.768315	4.6e-09	Oatp30B	NA && PF07648:Kazal-type serine protease inhibitor domain|PF03137:Organic Anion Transporter Polypeptide (OATP) family
FBgn0032136	1.22544	9.62e-06	0.796338	0.000419012	Apoltp	NA && PF09172:Domain of unknown function (DUF1943)|PF06448:Domain of Unknown Function (DUF1081)|PF01347:Lipoprotein amino terminal region|PF00094:von Willebrand factor type D domain
FBgn0032197	1.30138	0.000784785	0.796406	0.00358982	CG5694	NA && PF10491:NLS-binding and DNA-binding and dimerisation domains of Nrf1
FBgn0032218	1.40915	1.24e-11	0.673865	2.41e-14	CG5381	NA && -
FBgn0032221	1.30316	3.77e-07	0.776267	3.14e-06	Schip1	NA && PF10148:Schwannomin-interacting protein 1
FBgn0032223	1.1837	0.00438203	0.775519	4.38e-05	GATAd	NA && PF00320:GATA zinc finger|PF07776:Zinc-finger associated domain (zf-AD)
FBgn0032297	1.45505	1.51e-18	0.613939	4.91e-20	CG17124	NA && PF05361:PKC-activated protein phosphatase-1 inhibitor
FBgn0032600	1.19951	0.00094355	0.823145	0.00125298	BuGZ	NA && -
FBgn0032613	1.59209	8.68e-08	0.772272	0.000913024	CG13283	NA && -
FBgn0032633	1.27765	5.41e-06	0.800948	0.000123173	Lrch	NA && PF00307:Calponin homology (CH) domain|PF13855:Leucine rich repeat
FBgn0032683	1.29085	0.000959639	0.758936	4.93e-05	kon	NA && PF16184:Cadherin-like|PF02210:Laminin G domain
FBgn0032732	1.31398	0.00871453	0.775934	0.0028553	CG15168	NA && PF10270:Membrane magnesium transporter
FBgn0032773	1.25604	2.14e-06	0.816339	0.000111778	fon	NA && -
FBgn0032840	1.34364	6.98e-09	0.778226	5.12e-08	sNPF	NA && -
FBgn0032856	1.36846	0.000294527	0.794656	0.00809716	CG16798	NA && -
FBgn0032886	1.21316	3.64e-05	0.871481	0.00448915	CG9328	NA && PF06625:Protein of unknown function (DUF1151)
FBgn0032940	1.16498	0.000440809	0.785924	2.53e-07	Mondo	NA && PF00010:Helix-loop-helix DNA-binding domain
FBgn0032946	1.25404	8.95e-06	0.780519	3.1e-05	nrv3	NA && PF00287:Sodium / potassium ATPase beta chain
FBgn0032957	1.27251	0.000243838	0.848956	0.00675393	CG2225	NA && -
FBgn0032988	1.33647	4.4e-07	0.734459	5.38e-07	Tif-IA	NA && PF05327:RNA polymerase I specific transcription initiation factor RRN3
FBgn0033010	1.33311	2.45e-07	0.780601	5.27e-06	Atf6	NA && PF00170:bZIP transcription factor
FBgn0033017	1.21787	0.00115742	0.844654	0.0047292	CG10465	NA && PF02214:BTB/POZ domain
FBgn0033021	1.1959	0.000595091	0.860556	0.00504976	CG10417	NA && PF00481:Protein phosphatase 2C
FBgn0033029	1.23195	2.3e-06	0.788264	5.74e-07	Not3	NA && PF04065:Not1 N-terminal domain, CCR4-Not complex component|PF04153:NOT2 / NOT3 / NOT5 family
FBgn0033067	2.19829	5.72e-27	0.729904	0.000127712	CG11211	NA && PF00059:Lectin C-type domain
FBgn0033236	1.34231	1.4e-08	0.834525	0.00086292	CG14764	NA && -
FBgn0033252	1.20314	0.00308364	0.842828	0.00692177	CG12769	NA && -
FBgn0033271	2.67088	0.00294825	0.399097	0.00531668	CG8708	NA && PF02434:Fringe-like
FBgn0033453	1.7293	1.06e-10	0.609509	2.87e-08	CG1667	NA && PF15009:Transmembrane protein 173
FBgn0033476	1.20261	2.42e-05	0.85111	0.000270522	oys	NA && PF03062:MBOAT, membrane-bound O-acyltransferase family
FBgn0033544	1.42237	1.72e-16	0.818802	6.65e-05	CG7220	NA && PF00179:Ubiquitin-conjugating enzyme
FBgn0033649	1.22813	0.00151157	0.74818	1.35e-05	pyr	NA && PF00167:Fibroblast growth factor
FBgn0034072	1.28682	2.37e-05	0.836408	0.00285002	Dg	NA && PF05454:Dystroglycan (Dystrophin-associated glycoprotein 1)
FBgn0034083	1.14291	0.00539274	0.813896	0.000505489	lbk	NA && PF07679:Immunoglobulin I-set domain|PF13855:Leucine rich repeat
FBgn0034158	1.21104	0.000271231	0.832944	0.00224276	CG5522	NA && PF00617:RasGEF domain|PF00169:PH domain
FBgn0034179	1.23296	2.07e-05	0.852597	0.00309753	CG6805	NA && PF03372:Endonuclease/Exonuclease/phosphatase family
FBgn0034194	1.25848	0.000603306	0.813192	0.0031415	CG15611	NA && PF00621:RhoGEF domain
FBgn0034261	1.31145	1.22e-08	0.850686	0.000332877	HPS4	NA && -
FBgn0034282	1.30468	2.36e-09	0.777031	5.49e-08	Mapmodulin	NA && PF14580:Leucine-rich repeat
FBgn0034479	1.7692	8.53e-14	0.517206	9.2e-12	CG8654	NA && PF00083:Sugar (and other) transporter
FBgn0034903	1.2928	0.00787801	0.758193	0.00235199	sona	NA && PF13582:Metallo-peptidase family M12B Reprolysin-like
FBgn0035094	1.38554	0.00571605	0.666979	0.000546052	CG9380	NA && -
FBgn0035270	1.18746	0.00965906	0.823018	0.00363028	CG13933	NA && PF07525:SOCS box
FBgn0035498	1.13609	0.00301836	0.877004	0.00509075	Fit1	NA && PF00169:PH domain|PF00373:FERM central domain
FBgn0035538	1.43965	8.73e-14	0.771405	9.83e-06	DopEcR	NA && PF00001:7 transmembrane receptor (rhodopsin family)
FBgn0035542	1.301	2.69e-11	0.848348	0.000100074	DOR	NA && PF14839:DOR family
FBgn0035896	1.36322	4e-10	0.852547	0.000921435	CG6983	NA && PF15006:Domain of unknown function (DUF4517)
FBgn0035959	1.35636	4.85e-09	0.804089	4.31e-05	CG4911	NA && PF00646:F-box domain
FBgn0036111	1.15059	0.000675927	0.829998	8.77e-05	Aps	NA && PF00293:NUDIX domain
FBgn0036181	1.89444	8.84e-05	0.385327	6.8e-08	Muc68Ca	NA && -
FBgn0036202	1.36884	1.2e-06	0.804939	0.00237694	CG6024	NA && PF00057:Low-density lipoprotein receptor domain class A
FBgn0036309	1.23974	0.000867537	0.826048	0.00354056	Hip1	NA && PF01608:I/LWEQ domain|PF07651:ANTH domain
FBgn0036319	1.1989	0.00143214	0.832616	0.000421691	Ent3	NA && PF01733:Nucleoside transporter
FBgn0036398	1.1946	0.0069389	0.822009	0.00129397	upSET	NA && PF00628:PHD-finger
FBgn0036428	1.38455	1.51e-09	0.695025	3.41e-10	Gbs-70E	NA && PF03370:Carbohydrate/starch-binding module (family 21)
FBgn0036433	1.14215	0.00441398	0.84583	0.00512521	CG9628	NA && -
FBgn0036483	1.23378	0.00661892	0.80655	0.00331648	CG12316	NA && -
FBgn0036494	1.3264	9.56e-05	0.817795	0.0076295	Toll-6	NA && PF13855:Leucine rich repeat|PF01582:TIR domain
FBgn0036534	1.18565	0.000934808	0.821185	6.2e-05	DCP2	NA && PF05026:Dcp2, box A domain|PF00293:NUDIX domain
FBgn0036576	1.38511	1.28e-05	0.659522	5.5e-07	CG5151	NA && -
FBgn0036583	1.50523	0.000290451	0.708865	0.00162615	CG13055	NA && PF16051:Domain of unknown function (DUF4797)
FBgn0036681	2.18431	1.04e-06	0.532524	2.03e-05	Obp73a	NA && -
FBgn0036741	1.19595	4.74e-05	0.861433	0.00346185	CG7510	NA && PF03547:Membrane transport protein|PF00610:Domain found in Dishevelled, Egl-10, and Pleckstrin (DEP)
FBgn0036786	1.57563	0.00402825	0.653441	0.00496667	skl	NA && -
FBgn0036844	1.25466	1.32e-05	0.845429	0.00141428	Mkp3	NA && PF00581:Rhodanese-like domain|PF00782:Dual specificity phosphatase, catalytic domain
FBgn0036851	1.42382	5.94e-06	0.770713	0.00759708	CG14082	NA && -
FBgn0036926	1.32248	9.12e-07	0.830078	0.0017516	CG7646	NA && PF13833:EF-hand domain pair|PF13499:EF-hand domain pair
FBgn0036929	1.22171	0.000933193	0.798441	0.00106775	CG7668	NA && PF00147:Fibrinogen beta and gamma chains, C-terminal globular domain
FBgn0036935	1.24016	2.4e-05	0.816342	1.28e-05	CG14186	NA && PF15383:Transmembrane protein 237
FBgn0037007	1.39517	1.07e-16	0.851567	9.99e-05	CG5059	NA && PF06553:BNIP3
FBgn0037012	1.30723	0.001972	0.780354	0.00390636	Rcd2	NA && -
FBgn0037098	1.21499	0.000395684	0.846244	0.00269652	Wnk	NA && PF00069:Protein kinase domain|PF12202:Oxidative-stress-responsive kinase 1 C terminal
FBgn0037153	1.19649	0.00480791	0.817012	0.00126644	olf413	NA && PF03351:DOMON domain|PF01082:Copper type II ascorbate-dependent monooxygenase, N-terminal domain|PF03712:Copper type II ascorbate-dependent monooxygenase, C-terminal domain
FBgn0037218	1.22826	4.52e-05	0.833056	0.00284048	aux	NA && PF00226:DnaJ domain|PF10409:C2 domain of PTEN tumour-suppressor protein|PF00069:Protein kinase domain
FBgn0037282	1.27587	0.000861173	0.798404	0.00105463	CG14657	NA && -
FBgn0037288	1.1996	8.82e-05	0.816877	0.000272331	CG14661	NA && PF06585:Haemolymph juvenile hormone binding protein (JHBP)
FBgn0037326	1.35756	4.47e-07	0.801689	0.000453814	CG14669	NA && PF00071:Ras family
FBgn0037384	1.37403	0.00217842	0.739842	0.00478008	dgrn	NA && PF13639:Ring finger domain
FBgn0037556	1.3298	3.81e-07	0.844268	0.00221617	CG9636	NA && -
FBgn0037636	1.16603	0.00109831	0.811381	6.53e-05	CG9821	NA && PF15365:Proline-rich nuclear receptor coactivator
FBgn0037676	1.26049	2.92e-05	0.772253	6.53e-06	CG8861	NA && -
FBgn0037736	1.29808	2.35e-05	0.833045	0.00308576	side-VII	NA && PF07679:Immunoglobulin I-set domain|PF07686:Immunoglobulin V-set domain|PF08205:CD80-like C2-set immunoglobulin domain|PF13927:Immunoglobulin domain|PF00041:Fibronectin type III domain
FBgn0037819	1.33155	7.98e-08	0.718102	0.000716039	CG14688	NA && PF05721:Phytanoyl-CoA dioxygenase (PhyH)
FBgn0038063	1.31722	4.92e-06	0.779791	8.94e-05	Octbeta2R	NA && PF00001:7 transmembrane receptor (rhodopsin family)
FBgn0038236	1.50017	1.42e-19	0.70936	8.38e-06	Cyp313a1	NA && PF00067:Cytochrome P450
FBgn0038294	1.16199	0.000407775	0.797992	3.34e-06	Mf	NA && PF15929:Myofilin
FBgn0038331	1.17713	0.00380807	0.80832	0.000938644	Ccm3	NA && PF06840:Protein of unknown function (DUF1241)
FBgn0038535	1.14257	0.00206919	0.864669	0.00187059	alt	NA && -
FBgn0038641	1.53994	1.01e-11	0.713982	3.61e-07	CG7708	NA && PF00474:Sodium:solute symporter family
FBgn0038840	1.38678	0.000635007	0.692926	1.08e-05	Grik	NA && PF01094:Receptor family ligand binding region|PF00060:Ligand-gated ion channel|PF10613:Ligated ion channel L-glutamate- and glycine-binding site
FBgn0039075	1.19608	0.00213474	0.795469	4.13e-05	CG4393	NA && PF12796:Ankyrin repeats (3 copies)|PF00640:Phosphotyrosine interaction domain (PTB/PID)|PF00536:SAM domain (Sterile alpha motif)|PF13637:Ankyrin repeats (many copies)
FBgn0039152	1.87235	1.27e-12	0.51856	3.76e-12	Root	NA && PF15035:Ciliary rootlet component, centrosome cohesion
FBgn0039209	1.23493	0.000319865	0.817164	0.000934927	REPTOR	NA && -
FBgn0039266	1.27595	3.15e-06	0.847385	0.00218625	CG11791	NA && -
FBgn0039464	1.23251	5.69e-06	0.804974	2.65e-05	CG6330	NA && PF01048:Phosphorylase superfamily
FBgn0039623	1.28207	0.000349772	0.813166	0.0071853	CG1951	NA && PF00069:Protein kinase domain
FBgn0039633	1.25415	8.9e-05	0.800782	0.000132071	CG11873	NA && PF15249:Conserved region of unknown function on GLTSCR protein
FBgn0039727	1.20208	0.00502302	0.778778	0.000190198	Vps13B	NA && PF12624:N-terminal region of Chorein or VPS13|PF16909:Vacuolar-sorting-associated 13 protein C-terminal
FBgn0039830	1.13539	0.00354506	0.819136	0.000106808	ATPsynC	NA && PF00137:ATP synthase subunit C
FBgn0039831	1.26849	9.04e-05	0.795321	1.31e-05	CG12054	NA && -
FBgn0039907	1.19761	0.000503041	0.876052	0.00437865	lgs	NA && PF11502:B-cell lymphoma 9 protein
FBgn0039920	1.22915	8.16e-05	0.812598	0.000280316	CG11360	NA && PF00013:KH domain|PF13920:Zinc finger, C3HC4 type (RING finger)
FBgn0039923	1.31768	1.4e-07	0.771402	1.32e-06	MED26	NA && PF08711:TFIIS helical bundle-like domain
FBgn0039924	1.29488	7.11e-07	0.773285	1.19e-06	PIP4K	NA && PF01504:Phosphatidylinositol-4-phosphate 5-Kinase
FBgn0039927	1.34378	7.73e-12	0.798387	4.52e-06	CG11155	NA && PF00060:Ligand-gated ion channel|PF10613:Ligated ion channel L-glutamate- and glycine-binding site|PF01094:Receptor family ligand binding region
FBgn0039928	1.30275	6.89e-09	0.754643	9.53e-12	Cals	NA && -
FBgn0039929	1.25611	8.19e-05	0.853703	0.00555707	CG11076	NA && -
FBgn0039936	1.25089	2.26e-06	0.834082	0.000597558	Gyf	NA && PF02213:GYF domain
FBgn0039938	1.1578	0.00180548	0.845636	0.00120221	Sox102F	NA && PF00505:HMG (high mobility group) box
FBgn0039959	1.24378	1.89e-05	0.840093	0.000454841	CG17514	NA && PF13646:HEAT repeats
FBgn0039977	1.19837	0.00294091	0.826644	0.00226819	CG17454	NA && -
FBgn0039994	1.22432	4.8e-05	0.848422	0.00320986	conu	NA && PF00620:RhoGAP domain
FBgn0040005	1.31036	1.08e-07	0.807598	5.5e-05	CG17883	NA && PF00566:Rab-GTPase-TBC domain
FBgn0040056	1.3824	5.95e-13	0.822944	6.13e-05	CG17698	NA && PF00069:Protein kinase domain
FBgn0040233	1.18681	0.00340841	0.795312	5.46e-05	cana	NA && PF00225:Kinesin motor domain
FBgn0040271	1.21247	2.54e-05	0.859601	0.00142503	Sulf1	NA && PF12548:Sulfatase protein|PF00884:Sulfatase
FBgn0040297	1.60291	2.51e-12	0.736432	3e-05	Nhe2	NA && PF00999:Sodium/hydrogen exchanger family
FBgn0040324	1.29297	6.4e-07	0.799224	2.85e-05	Ephrin	NA && PF00812:Ephrin
FBgn0040370	1.34802	7.02e-06	0.827195	0.00532534	CG13375	NA && PF00071:Ras family
FBgn0040823	1.33578	9.43e-05	0.721347	0.000137681	dpr6	NA && PF07679:Immunoglobulin I-set domain
FBgn0040827	1.78188	2.79e-34	0.792159	7.13e-08	CG13315	NA && -
FBgn0041160	1.6151	4.44e-12	0.690433	1.19e-06	comm2	NA && PF15957:Commissureless
FBgn0041605	1.33155	2.57e-09	0.770146	2.07e-07	cpx	NA && PF05835:Synaphin protein
FBgn0042185	1.3464	1.6e-05	0.784	0.000690029	MCU	NA && PF04678:Mitochondrial calcium uniporter
FBgn0042696	1.40661	1.32e-09	0.768324	1.92e-05	NfI	NA && PF10524:Nuclear factor I protein pre-N-terminus|PF03165:MH1 domain
FBgn0044510	1.3235	2.52e-06	0.828412	0.00199196	mRpS5	NA && PF03719:Ribosomal protein S5, C-terminal domain|PF00333:Ribosomal protein S5, N-terminal domain
FBgn0044826	1.15904	0.00799023	0.801161	5.4e-05	Pak3	NA && PF00069:Protein kinase domain|PF00786:P21-Rho-binding domain
FBgn0045038	1.5062	1.61e-12	0.842648	0.00372155	Proc	NA && -
FBgn0045842	1.26186	0.000372219	0.80493	0.000661792	yuri	NA && PF15934:Yuri gagarin
FBgn0046706	1.43866	1.79e-06	0.783859	0.00166729	Haspin	NA && PF12330:Domain of unknown function (DUF3635)
FBgn0046763	1.57599	1.88e-14	0.684528	1.55e-10	CG17278	NA && PF07648:Kazal-type serine protease inhibitor domain
FBgn0051221	1.31725	2.89e-07	0.749574	4.66e-06	CG31221	NA && PF00057:Low-density lipoprotein receptor domain class A
FBgn0051510	1.19354	0.00952865	0.82643	0.00630541	CG31510	NA && -
FBgn0051973	1.46013	1.44e-10	0.804366	0.000196348	Cda5	NA && PF01607:Chitin binding Peritrophin-A domain|PF01522:Polysaccharide deacetylase
FBgn0051998	1.33312	4.12e-07	0.834819	0.00190676	CG31998	NA && -
FBgn0052000	1.15469	0.000977335	0.872148	0.00477237	anne	NA && PF00122:E1-E2 ATPase|PF12409:P5-type ATPase cation transporter|PF12710:haloacid dehalogenase-like hydrolase
FBgn0052016	1.39932	6.5e-12	0.762323	3.14e-07	4E-T	NA && PF10477:Nucleocytoplasmic shuttling protein for mRNA cap-binding EIF4E
FBgn0052017	1.40015	1.25e-11	0.757728	1.14e-08	CG32017	NA && -
FBgn0052062	1.34888	3.64e-07	0.770791	3.01e-05	Rbfox1	NA && PF00076:RNA recognition motif. (a.k.a. RRM, RBD, or RNP domain)
FBgn0052133	1.26728	0.0012282	0.809005	0.00617296	Ptip	NA && PF12738:twin BRCT domain|PF00533:BRCA1 C Terminus (BRCT) domain
FBgn0052150	1.49319	0.0028604	0.677245	0.0027165	meru	NA && -
FBgn0052183	1.27663	0.000230014	0.835059	0.0053665	Ccn	NA && -
FBgn0052280	1.23813	9.46e-05	0.827329	0.00319765	CG32280	NA && PF10601:LITAF-like zinc ribbon domain
FBgn0052369	1.20733	0.000395581	0.80967	0.000231664	CG32369	NA && PF02190:ATP-dependent protease La (LON) substrate-binding domain|PF13920:Zinc finger, C3HC4 type (RING finger)
FBgn0052406	1.59555	1.92e-11	0.781912	0.00025311	PVRAP	NA && PF00017:SH2 domain
FBgn0052479	1.17942	0.00794695	0.820992	0.00084974	Usp10	NA && PF00443:Ubiquitin carboxyl-terminal hydrolase
FBgn0052600	1.29935	6.27e-05	0.820938	0.00276717	dpr8	NA && PF07686:Immunoglobulin V-set domain|PF00047:Immunoglobulin domain
FBgn0052626	1.18009	4.28e-05	0.817183	8.65e-06	AMPdeam	NA && PF00962:Adenosine/AMP deaminase
FBgn0052638	1.17433	0.00197851	0.801686	6.93e-05	CG32638	NA && PF06396:Angiotensin II, type I receptor-associated protein (AGTRAP)
FBgn0052647	1.26159	5.45e-09	0.742132	2.01e-10	CG32647	NA && -
FBgn0052672	1.1683	3.5e-05	0.881186	0.00105767	Atg8a	NA && PF02991:Autophagy protein Atg8 ubiquitin like
FBgn0052676	1.17738	0.00136164	0.813142	2.66e-05	stx	NA && PF00240:Ubiquitin family
FBgn0052726	1.47157	2.75e-10	0.828655	0.00112177	CG32726	NA && -
FBgn0052767	1.25628	0.00204495	0.779514	0.00189856	CG32767	NA && -
FBgn0053100	1.24784	3.71e-05	0.815074	0.00111196	eIF4EHP	NA && PF01652:Eukaryotic initiation factor 4E
FBgn0053110	1.302	2.84e-08	0.741435	4.7e-09	CG33110	NA && PF01151:GNS1/SUR4 family
FBgn0053113	1.22738	7.23e-07	0.819492	9.63e-06	Rtnl1	NA && PF02453:Reticulon
FBgn0053182	1.51077	0.00131947	0.692567	0.00176254	Kdm4B	NA && PF02375:jmjN domain|PF02373:JmjC domain, hydroxylase
FBgn0053217	1.5665	1.54e-05	0.722825	0.00118613	CG33217	NA && PF08167:rRNA processing/ribosome biogenesis
FBgn0053494	1.36055	1.48e-07	0.780766	0.000140858	CG33494	NA && -
FBgn0053554	1.29978	4.83e-05	0.805001	4.71e-05	Nipped-A	NA && PF02260:FATC domain|PF02259:FAT domain|PF00454:Phosphatidylinositol 3- and 4-kinase
FBgn0053653	1.21722	5.49e-05	0.84653	0.00142365	Cadps	NA && PF00169:PH domain|PF06292:Domain of Unknown Function (DUF1041)
FBgn0053978	1.22127	0.00456088	0.774094	0.000384401	CG33978	NA && PF07645:Calcium-binding EGF domain
FBgn0058002	1.23296	0.0026096	0.679781	2.14e-07	ND-AGGG	NA && PF14813:NADH dehydrogenase 1 beta subcomplex subunit 2
FBgn0058045	1.24433	3.12e-05	0.824982	0.00022318	CG40045	NA && PF00179:Ubiquitin-conjugating enzyme
FBgn0058178	1.20769	0.000567502	0.794782	1.36e-06	CG40178	NA && PF00226:DnaJ domain|PF00085:Thioredoxin
FBgn0058263	1.22384	8.03e-05	0.85012	0.00396836	MFS17	NA && PF07690:Major Facilitator Superfamily|PF05380:Pao retrotransposon peptidase
FBgn0058470	1.2977	4.35e-05	0.821964	0.000475352	CG40470	NA && PF11838:ERAP1-like C-terminal domain|PF01433:Peptidase family M1
FBgn0061200	1.15919	0.00251595	0.861035	0.00372276	Nup153	NA && PF00641:Zn-finger in Ran binding protein and others
FBgn0067779	1.44326	1.19e-09	0.796558	0.000531635	dbr	NA && PF07776:Zinc-finger associated domain (zf-AD)
FBgn0082582	1.22641	5.48e-06	0.868181	0.00485578	tmod	NA && PF03250:Tropomodulin
FBgn0082598	1.20599	0.000636196	0.853804	0.00508424	akirin	NA && -
FBgn0083228	1.39225	4.66e-06	0.711671	3.7e-05	Frq2	NA && PF13499:EF-hand domain pair|PF00036:EF hand
FBgn0085282	1.52932	5.99e-05	0.606792	0.000522483	CG34253	NA && -
FBgn0085383	1.34056	6.84e-06	0.801948	0.0048933	CG34354	NA && PF00076:RNA recognition motif. (a.k.a. RRM, RBD, or RNP domain)
FBgn0085407	1.29055	4.85e-05	0.814492	0.000665602	Pvf3	NA && PF00341:PDGF/VEGF domain
FBgn0085432	1.53394	1.16e-10	0.742393	3.9e-07	pan	NA && PF00505:HMG (high mobility group) box|PF08347:N-terminal CTNNB1 binding
FBgn0085434	1.31103	4.42e-05	0.746535	6.19e-06	NaCP60E	NA && PF00520:Ion transport protein|PF16905:Voltage-dependent L-type calcium channel, IQ-associated
FBgn0085459	1.77327	0.00659835	0.41517	3.14e-05	CG34430	NA && -
FBgn0085460	1.63487	0.00301785	0.589625	0.00176019	CG34431	NA && -
FBgn0086251	1.48897	0.000303257	0.736872	0.00516143	del	NA && -
FBgn0086359	1.40497	4.37e-14	0.864293	0.00138262	Invadolysin	NA && PF01457:Leishmanolysin
FBgn0086367	1.15883	0.00128913	0.884394	0.00248333	t	NA && PF03417:Acyl-coenzyme A:6-aminopenicillanic acid acyl-transferase
FBgn0086372	1.24929	1.01e-05	0.838572	0.00130684	lap	NA && PF07651:ANTH domain
FBgn0086558	1.47226	5.58e-16	0.763212	4.53e-06	Ubi-p5E	NA && PF00240:Ubiquitin family
FBgn0086677	1.44579	7.62e-08	0.733143	3.16e-05	jeb	NA && -
FBgn0086686	1.22529	0.000294853	0.828875	0.00303326	l(3)L1231	NA && PF13891:Potential DNA-binding domain
FBgn0086758	1.27519	0.00139191	0.779999	0.00629047	chinmo	NA && PF00651:BTB/POZ domain
FBgn0086906	1.21907	0.000961098	0.779794	0.000882873	sls	NA && PF00041:Fibronectin type III domain|PF06582:Repeat of unknown function (DUF1136)|PF07679:Immunoglobulin I-set domain
FBgn0250753	1.12066	0.00183564	0.877489	0.00144943	kra	NA && PF02020:eIF4-gamma/eIF5/eIF2-epsilon
FBgn0259111	1.12402	0.00605931	0.786202	1.25e-06	Ndae1	NA && PF00955:HCO3- transporter family|PF07565:Band 3 cytoplasmic domain
FBgn0259176	1.38174	1.49e-12	0.72549	1.25e-10	bun	NA && PF01166:TSC-22/dip/bun family
FBgn0259214	1.15281	0.00214745	0.871145	0.00193553	PMCA	NA && PF00122:E1-E2 ATPase|PF00690:Cation transporter/ATPase, N-terminus|PF12710:haloacid dehalogenase-like hydrolase|PF00689:Cation transporting ATPase, C-terminus|PF12424:Plasma membrane calcium transporter ATPase C terminal
FBgn0259216	1.41338	4.45e-07	0.828053	0.00358559	RhoGAP102A	NA && PF00620:RhoGAP domain
FBgn0259234	1.22127	0.00137428	0.814971	0.00134107	Camta	NA && PF13857:Ankyrin repeats (many copies)|PF03859:CG-1 domain
FBgn0259243	1.19896	9.8e-06	0.844319	5.7e-05	Pka-R1	NA && PF02197:Regulatory subunit of type II PKA R-subunit|PF00027:Cyclic nucleotide-binding domain
FBgn0259677	1.23608	0.00933382	0.778465	0.00293981	CG42346	NA && PF13306:Leucine rich repeats (6 copies)|PF13855:Leucine rich repeat|PF01498:Transposase
FBgn0259678	1.40538	2.15e-05	0.753519	0.00126013	sqa	NA && PF00069:Protein kinase domain
FBgn0259682	1.56416	8.14e-15	0.708444	1.79e-07	Jabba	NA && PF16091:Domain of unknown function (DUF4820)
FBgn0259738	1.51832	8.37e-05	0.680402	7.52e-05	CG42392	NA && -
FBgn0259985	1.14222	0.0071993	0.834711	5.45e-05	Mppe	NA && PF00149:Calcineurin-like phosphoesterase
FBgn0260400	1.23458	0.000165105	0.839833	0.00231099	elav	NA && PF00491:Arginase family|PF00076:RNA recognition motif. (a.k.a. RRM, RBD, or RNP domain)|PF14259:RNA recognition motif (a.k.a. RRM, RBD, or RNP domain)
FBgn0260499	1.25345	5.39e-06	0.776918	1.64e-05	qvr	NA && PF17064:Sleepless protein
FBgn0260657	1.37334	2.26e-07	0.814115	0.00443114	CG42540	NA && PF01145:SPFH domain / Band 7 family
FBgn0260722	1.37217	5.87e-05	0.642741	1.4e-07	lncRNA:CR42549	NA && -
FBgn0260799	1.29264	2.96e-08	0.807581	8.18e-06	p120ctn	NA && PF00514:Armadillo/beta-catenin-like repeat
FBgn0260965	1.38604	1.14e-05	0.731252	2.77e-05	CG42588	NA && -
FBgn0261238	1.17951	0.00999227	0.840866	0.0058717	Alh	NA && PF13832:PHD-zinc-finger like domain|PF13831:PHD-finger
FBgn0261262	1.26551	2.92e-05	0.797796	0.000178854	CG42613	NA && PF00431:CUB domain
FBgn0261268	1.15653	0.00188478	0.876794	0.00535472	Cul3	NA && PF10557:Cullin protein neddylation domain|PF00888:Cullin family
FBgn0261403	1.17278	0.000130524	0.851742	0.000332541	sxc	NA && PF13844:Glycosyl transferase family 41|PF13414:TPR repeat|PF13424:Tetratricopeptide repeat
FBgn0261552	1.2644	0.000151645	0.717616	1.34e-07	ps	NA && PF00013:KH domain
FBgn0261574	1.31931	2.23e-05	0.782301	5.62e-05	kug	NA && PF00028:Cadherin domain|PF02210:Laminin G domain
FBgn0261628	1.30182	0.010822	0.604631	3.75e-06	CG42711	NA && -
FBgn0261674	1.17114	0.00494279	0.787475	0.000110819	CG42709	NA && PF13855:Leucine rich repeat
FBgn0261703	1.44563	7.69e-11	0.749411	4.9e-06	gce	NA && PF14598:PAS domain|PF00010:Helix-loop-helix DNA-binding domain
FBgn0261802	1.20591	9.38e-05	0.868087	0.00608261	CG42748	NA && -
FBgn0261859	1.157	0.00125763	0.796805	1.14e-06	CG42788	NA && PF00397:WW domain|PF00595:PDZ domain (Also known as DHR or GLGF)|PF00373:FERM central domain
FBgn0261934	1.27045	0.000127635	0.805841	6.26e-06	dikar	NA && PF00439:Bromodomain
FBgn0262117	1.24702	2.9e-06	0.811986	3.33e-05	IntS3	NA && PF10189:Conserved protein (DUF2356)
FBgn0262124	1.27139	2e-05	0.801523	0.000248033	uex	NA && PF01595:Domain of unknown function DUF21
FBgn0262473	1.18187	0.00290208	0.8372	0.000254358	Tl	NA && PF13306:Leucine rich repeats (6 copies)|PF01582:TIR domain|PF01462:Leucine rich repeat N-terminal domain|PF13855:Leucine rich repeat
FBgn0262476	1.3383	7.94e-08	0.831175	0.00113568	CG43066	NA && PF00209:Sodium:neurotransmitter symporter family
FBgn0262511	1.11468	0.00957369	0.858821	0.00064387	Vha44	NA && PF03223:V-ATPase subunit C
FBgn0262574	1.28858	0.00758713	0.687705	0.000683217	CG43114	NA && -
FBgn0262631	1.76612	4.2e-06	0.72919	0.0081078	lncRNA:CR43148	NA && -
FBgn0262636	1.33412	2.98e-08	0.830735	0.00255344	dati	NA && -
FBgn0262733	1.33246	6.43e-06	0.783701	0.000748705	Src64B	NA && PF07714:Protein tyrosine kinase|PF00017:SH2 domain|PF00018:SH3 domain
FBgn0262737	1.1878	0.00161125	0.772764	1.48e-06	mub	NA && PF00013:KH domain
FBgn0262952	1.13993	0.00101687	0.770103	3.75e-07	mt:ND4	NA && PF00361:Proton-conducting membrane transporter
FBgn0262954	1.23538	0.00577309	0.647614	2.36e-08	Rpb12	NA && PF03604:DNA directed RNA polymerase, 7 kDa subunit
FBgn0263083	1.5213	0.0018577	0.649641	0.00228459	CG43351	NA && -
FBgn0263102	1.2141	2.12e-05	0.856711	0.00274347	psq	NA && PF05225:helix-turn-helix, Psq domain|PF00651:BTB/POZ domain
FBgn0263112	1.15451	0.00926522	0.782394	2.84e-05	Mitf	NA && PF15951:MITF/TFEB/TFEC/TFE3 N-terminus|PF00010:Helix-loop-helix DNA-binding domain
FBgn0263396	1.17121	0.000619029	0.830771	0.000262383	sqd	NA && PF00076:RNA recognition motif. (a.k.a. RRM, RBD, or RNP domain)
FBgn0263457	1.28397	0.00269878	0.736746	0.000344765	asRNA:CR43480	NA && -
FBgn0263490	1.19921	0.00289169	0.849641	0.00398583	mld	NA && PF13912:C2H2-type zinc finger|PF07776:Zinc-finger associated domain (zf-AD)
FBgn0263929	1.17259	0.00265067	0.836113	9.04e-05	jvl	NA && -
FBgn0263930	1.16297	0.00130124	0.828241	0.000178633	dally	NA && PF01153:Glypican
FBgn0263987	1.22168	6.4e-05	0.742893	2.21e-08	spoon	NA && PF00567:Tudor domain|PF00013:KH domain
FBgn0263993	1.28358	0.000107799	0.769141	1.92e-06	CG43736	NA && -
FBgn0263995	1.32032	2.78e-05	0.786815	0.000188039	cpo	NA && PF00076:RNA recognition motif. (a.k.a. RRM, RBD, or RNP domain)
FBgn0264270	1.24733	5.07e-05	0.817768	0.00119946	Sxl	NA && PF00076:RNA recognition motif. (a.k.a. RRM, RBD, or RNP domain)
FBgn0264344	1.9036	0.00571163	0.550103	0.00249131	CG43800	NA && -
FBgn0264442	1.18172	0.00349093	0.822715	0.000451483	ab	NA && PF00651:BTB/POZ domain
FBgn0264491	1.27067	6.62e-06	0.736963	6.39e-08	how	NA && PF16544:Homodimerisation region of STAR domain protein
FBgn0264492	1.22284	1.82e-05	0.817333	0.000111335	CkIIalpha	NA && PF00069:Protein kinase domain
FBgn0264607	1.16106	0.00299061	0.828263	0.000181375	CaMKII	NA && PF00069:Protein kinase domain|PF08332:Calcium/calmodulin dependent protein kinase II association domain
FBgn0264821	1.66775	6.22e-11	0.807731	0.00280957	asRNA:CR44029	NA && PF00130:Phorbol esters/diacylglycerol binding domain (C1 domain)
FBgn0264894	1.2603	6.33e-06	0.82162	0.000860078	CG44085	NA && -
FBgn0264953	1.36079	1.9e-07	0.791137	4.96e-06	Piezo	NA && PF15917:Piezo|PF12166:Piezo non-specific cation channel, R-Ras-binding domain
FBgn0265084	1.64376	6.52e-07	0.593887	7.89e-14	CG44195	NA && -
FBgn0265508	1.72299	0.000146601	0.621303	0.000305643	asRNA:CR44370	NA && PF07648:Kazal-type serine protease inhibitor domain
FBgn0265974	1.26104	0.000242537	0.808018	0.00097308	ttv	NA && PF03016:Exostosin family|PF09258:Glycosyl transferase family 64 domain
FBgn0265998	1.17117	0.000524507	0.833631	0.00135378	Doa	NA && PF00069:Protein kinase domain
FBgn0266083	1.22196	0.00142129	0.840671	0.00407662	ocm	NA && PF16059:Domain of unknown function (DUF4801)
FBgn0266101	1.30984	4.47e-08	0.82083	0.000133449	CG44838	NA && -
FBgn0266227	1.58292	4.07e-11	0.744006	0.000995417	lncRNA:CR44922	NA && -
FBgn0266347	1.54082	9.55e-14	0.755039	9.77e-06	nAChRalpha4	NA && PF02931:Neurotransmitter-gated ion-channel ligand binding domain|PF02932:Neurotransmitter-gated ion-channel transmembrane region
FBgn0266409	1.19248	0.00309681	0.837482	0.00515004	CG45049	NA && PF00822:PMP-22/EMP/MP20/Claudin family
FBgn0266410	1.16458	0.00651192	0.843103	0.0069561	CG45050	NA && PF01428:AN1-like Zinc finger|PF01754:A20-like zinc finger
FBgn0266448	1.64849	2.41e-07	0.784562	0.00700577	CG45078	NA && -
FBgn0266449	1.17138	0.00112827	0.829166	0.000360407	Kr-h2	NA && PF03661:Uncharacterised protein family (UPF0121)
FBgn0266450	1.31387	0.000119775	0.757953	8.57e-05	Kr-h1	NA && -
FBgn0266521	1.2249	9.54e-05	0.857991	0.00504765	stai	NA && PF00836:Stathmin family
FBgn0266848	1.16568	0.00527226	0.803255	0.00027733	wap	NA && -
FBgn0266958	1.42297	0.00505399	0.654619	0.000707923	lncRNA:CR45409	NA && -
FBgn0267029	1.26931	0.00209541	0.731103	0.000254386	lncRNA:CR45473	NA && -
FBgn0267160	2.8987	1.03e-31	0.733494	0.000276184	asRNA:CR45600	NA && -
FBgn0267252	1.15678	2.68e-05	0.887911	0.000881119	Ggamma30A	NA && PF00631:GGL domain
FBgn0267253	1.25008	0.00124833	0.809201	0.00725555	CG32700	NA && -
FBgn0267336	1.23389	6.33e-05	0.859119	0.00479479	Glut4EF	NA && PF15997:Domain of unknown function (DUF4772)
FBgn0267484	2.55893	0.00315719	0.249443	6.65e-05	asRNA:CR45834	NA && -
FBgn0267578	2.89252	0.000333849	0.447483	0.0020111	lncRNA:CR45918	NA && -
FBgn0267861	1.23419	1.66e-05	0.819458	2.67e-05	Maf1	NA && PF09174:Maf1 regulator
FBgn0267976	1.226	0.000333337	0.840465	0.00286591	Tim23	NA && PF02466:Tim17/Tim22/Tim23/Pmp24 family
FBgn0270928	1.28416	9.55e-06	0.803702	0.000103307	VAChT	NA && PF07690:Major Facilitator Superfamily
FBgn0278608	1.2438	3.02e-05	0.843166	0.00238874	Dsp1	NA && PF09011:HMG-box domain|PF00505:HMG (high mobility group) box
FBgn0283451	1.4623	0.000120157	0.708145	0.000473374	br	NA && PF00651:BTB/POZ domain
FBgn0283535	1.10248	0.00884103	0.867612	0.000383711	Vha26	NA && PF01991:ATP synthase (E/31 kDa) subunit
FBgn0283682	1.17944	0.00218476	0.849425	0.00324173	Ge-1	NA && PF16529:WD40 region of Ge1, enhancer of mRNA-decapping protein
FBgn0284248	1.19417	0.000124891	0.866546	0.00227305	Cyt-c-p	NA && PF00034:Cytochrome c
FBgn0285892	1.27852	0.0006831	0.787919	0.00312198	tea	NA && -
FBgn0285937	1.30488	1.14e-08	0.754653	8.9e-09	Rab1	NA && PF00071:Ras family
FBgn0285955	1.2504	9.25e-05	0.796552	0.000141324	cv-c	NA && PF01852:START domain|PF00620:RhoGAP domain
FBgn0285991	1.1936	3.42e-05	0.832236	0.000412032	hpRNA:CR18854	NA && PF03770:Inositol polyphosphate kinase|PF03171:2OG-Fe(II) oxygenase superfamily
FBgn0285992	2.30552	3.29e-16	0.509885	8.25e-12	hpRNA:CR46342	NA && -
novel.114	2.22076	8.13e-06	0.567424	0.00148788	-	-
novel.175	1.84427	1.62e-11	0.709653	5.49e-05	-	-
novel.205	1.78086	9.94e-05	0.638081	0.00131824	-	PF00077:Retroviral aspartyl protease|PF17921:Integrase zinc binding domain|PF00665:Integrase core domain|PF00078:Reverse transcriptase (RNA-dependent DNA polymerase)|PF17919:RNase H-like domain found in reverse transcriptase
novel.254	3.37738	8.16e-10	0.588235	0.000372	-	PF07253:Gypsy protein
novel.294	7.26538	1.8e-06	0.265506	0.000148772	-	-
novel.40	1.44154	8.61e-05	0.680237	0.000220148	-	-
